# Supplementary material for: Transglutaminase 3 crosslinks the secreted gel-forming mucus component Mucin-2 and stabilizes the colonic mucus layer
Source: Nat Commun. 2022 Jan 11;13:45. doi: 10.1038/s41467-021-27743-1 (PMC8752817; doi:10.1038/s41467-021-27743-1)
Supplement: Supplementary file 8 — Source Data [file 41467_2021_27743_MOESM8_ESM.xlsx]

## Sheet: Fig. 1
Fig. 1a	mRNAseq expression data for colonic transglutaminase family members in the goblet cell and non-goblect cell populations from MUC2 reporter mouse strain. Data were extracted from the study by Nystrom et al. Science 2021.
	Non-Goblet Epithelial Cells				Goblet Cells
Mouse	1	2	3	4	1	2	3	4
									Non-Goblet cell_groupmean	Goblet Cell_groupmean	Non-Goblet cell_Stdev	Goblet cell_Stdev
Tgm1	11.5527071479651	17.2700941877513	7.14546073194771	10.4115445801338	3.26953659890218	3.70451404468767	6.97396	3.88229	11.595	4.45757429780733	4.21929888111701	1.69721983684048
Tgm2	236.188679469508	213.521164503107	202.931084787315	237.97816183163	141.679919285761	143.241209727923	123.787730311705	130.703760315463	222.655	134.853154910213	17.2280735090184	9.24887871604582
Tgm3	50395.4758476787	60588.2004363192	52406.2381002509	57055.2642991333	1744.8426982808	1366.96568248975	2273.509863753	1807.85300159111	55111.3	1798.29281152867	4594.62703972934	371.852412842326
Tgm4	1.28363412755167	0	0	0	0	2.46967602979178	3.48697831863957	1.29409663678677	0.320908531887918	1.81268774630453	0.641817063775836	1.50439978393633
Tgm5	1.28363412755167	0	1.42909214638954	2.97472702289537	11.9883008626413	16.0528941936466	15.6914024338781	15.5291596414412	1.42186332420915	14.8154392829018	1.21822829635325	1.89742935709529
Tgm6	0	0	0	0	1.08984553296739	0	1.74348915931979	0	0	0.708333673071795	0	0.860343219257113
Tgm7	2.56726825510335	14.1300770627056	10.0036450247268	2.97472702289537	1.08984553296739	0	0	2.58819327357353	7.41892934135779	0.919509701635232	5.62760483228014	1.22535917747886
F13a1	2.56726825510335	4.71002568756854	5.71636858555817	4.46209053434306	10.8984553296739	13.5832181638548	12.2044241152385	10.3527730942941	4.36393826564328	11.7597176757653	1.31485122966624	1.44270391181484
Fig. 1b	Label-free relative mass spectrometric quantification of TGM2 and TGM3 in colonic goblet cell and non-goblet cell populations from MUC2 reporter mouse strain. Data were extracted from the study by Nystrom et al. Science 2021.
	Non-Goblet Epithelial Cells				Goblet Cells
									Non-Goblet cell_groupmean	Goblet Cell_groupmean	Non-Goblet cell_Stdev	Goblet cell_Stdev
TGM2	n.d.	2290000	3230000	783000	6900000	13800000	861000	1480000	2101000	5760250	1.00788e+06	5.2024e+06
TGM3	4220000000	4030000000	4670000000	5040000000	435000000	823000000	444000000	863000000	4490000000	641250000	3.9351e+08	2.0227e+08
	n.d.= not detected

## Sheet: Fig. 2
Fig. 2a	Qualitative analysis of TGM activity in the presence of calcium.
Fig. 2b	Qualitative analysis of TGM activity in the absence of calcium.
Fig. 2c	Qualitative analysis of acyl-donor compounds (glutamine-donor substrates) in the absence of calcium.
																Ms. = Mouse
Fig. 2d	Quantitative analysis of TGM activity in colonic mucus in the absence of calcium.
Sample	Peptide	Mean Abs. Measured	Dilution factor	Abs. Sample	TGM activity [U]	Protein amount [mg]	normalized Activity [U/mg]
WT Ms. 1	A25	0.327667	1	0.327667	0.0327489	0.00428056	7.65062
WT Ms. 2	A25	0.64	2	1.28	0.42147	0.0509083	8.279
WT Ms. 3	A25	0.465	2	0.93	0.174686	0.0155417	11.2399
WT Ms. 4	A25	0.295	1	0.295	0.135815	0.0178067	7.62719
WT Ms. 5	A25	0.512667	1	0.512667	0.14829	0.0212467	6.97946
WT Ms. 6	A25	0.306	2	0.612	0.261833	0.0524792	4.98928
WT Ms. 7	A25	0.191667	2	0.383333	0.16875	0.0144458	11.6816
WT Ms. 8	A25 + ZDON	0.0633333	1	0.0633333	0.0151619	0.0188625	0.803812	##	#: Detected Activity < Limit of Quantification
WT Ms. 9	A25 + ZDON	0.0775	1	0.0775	0.02795	0.030415	0.918954	#	##: Detected Activity < Limit of Detection
WT Ms. 10	A25 + ZDON	0.072	1	0.072	0.0215	0.042675	0.503808	##
WT Ms. 11	A25 + ZDON	0.177333	1	0.177333	0.0618758	0.0292083	2.11843	#
WT Ms. 12	A25 + ZDON	0.148167	1	0.148167	0.0504379	0.057375	0.879092	#
WT Ms. 13	A25 + ZDON	0.0886667	1	0.0886667	0.0456667	0.04665	0.978921	#
WT Ms. 14	T26	0.149667	1	0.149667	0.0373333	0.0442674	0.84336	#
WT Ms. 15	T26	0.182333	1	0.182333	0.0504912	0.0583583	0.865193	#
WT Ms. 16	T26	0.142	1	0.142	0.0292632	0.0534972	0.547003	#
WT Ms. 17	T26	0.180333	1	0.180333	0.0616491	0.0457542	1.3474	#
WT Ms. 18	T26	0.123667	2	0.247333	0.0392281	0.0950528	0.412698
WT Ms. 19	E51	0.645667	2	1.29133	0.525307	0.0535701	9.80597
WT Ms. 20	E51	0.558	2	1.116	0.443377	0.0251264	17.6459
WT Ms. 21	E51	0.688667	2	1.37733	0.536886	0.0328764	16.3304
WT Ms. 22	E51	0.469	2	0.938	0.367763	0.0568972	6.46364
WT Ms. 23	E51	0.422	2	0.844	0.400474	0.0369597	10.8354
Tgm3-/- Ms. 1	A25	0.0836667	1	0.0836667	0.00580392	0.0217733	0.266561	#
Tgm3-/- Ms. 2	A25	0.119667	1	0.119667	0.0168824	0.0721367	0.234033	#
Tgm3-/- Ms. 3	A25	0.0766667	1	0.0766667	0.00335294	0.02902	0.115539	#
Tgm3-/- Ms. 4	A25	0.0936667	1	0.0936667	0.0037619	0.08794	0.0427781	#
Tgm3-/- Ms. 5	A25	0.0926667	1	0.0926667	0.00614286	0.04306	0.142658	#
Tgm3-/- Ms. 6	T26	0.089	1	0.089	0.00501754	0.148442	0.0338015	#
Tgm3-/- Ms. 7	T26	0.056	1	0.056	0.016	0.136803	0.116957	##
Tgm3-/- Ms. 8	T26	0.0526667	1	0.0526667	0.0177544	0.138497	0.128193	##
Tgm3-/- Ms. 9	T26	0.0783333	1	0.0783333	0.00424561	0.0718028	0.0591288	#
Tgm3-/- Ms. 10	E51	0.0553333	1	0.0553333	0.0117222	0.120967	0.0969046	##
Tgm3-/- Ms. 11	E51	0.0583333	1	0.0583333	0.00922222	0.109867	0.0839401	##
Tgm3-/- Ms. 12	E51	0.0616667	1	0.0616667	0.00644444	0.102967	0.0625877	##
Tgm3-/- Ms. 13	E51	0.061	1	0.061	0.007	0.155067	0.0451419	##

## Sheet: Fig. 3
Fig. 3b	In-gel immunodetection of MUC2.		Fig. 3c	Limited proteolysis of MUC2.
Fig. 3d	Sequence coverage of WT and Tgm3-/- monomer.
The respective domain borders were defined from the UniProt entry for murine MUC2 (Q80Z19) and the Mucin Database (http://www.medkem.gu.se/mucinbiology/databases/)
for the CysD domains.
Domain	Domain borders	# Aa	WT Ms. 1 #Aa covered	SC [%]	WT Ms. 2 #Aa covered	SC [%]	WT Ms. 3 #Aa covered	SC [%]	Tgm3-/- Ms. 1 #Aa covered	SC [%]	Tgm3-/- Ms. 2 #Aa covered	SC [%]	Tgm3-/- Ms. 3 #Aa covered	SC [%]
vWD1	Aa 33-238	206	99	48.06	130	63.11	103	50	0	0	0	0	9	4.36893
vWD2	Aa 388-601	214	115	53.7383	75	35.0467	27	12.61	0	0	13	6.07477	0	0
vWD3	Aa 857-1062	206	84	40.7767	81	39.3204	60	29.1262	0	0	19	9.2233	0	0
CysD1	Aa 1293-1388	96	34	35.4167	45	46.875	34	35.4167	13	13.54	0	0	0	0
CysD2	Aa 1505-1604	100	37	37	48	48	48	48	45	32	21	21	39	39
vWD4	Aa 1985-2197	213	40	18.7793	21	9.85915	62	29.108	0	0	23	10.7981	21	9.85915
vWC1	Aa 2315-2386	72	44	61.1111	36	50	22	30.56	11	15.2778	11	15.2778	11	15.2778
vWC2	Aa 2424-2491	68	11	16.1765	20	29.41	22	32.3529	0	0	0	0	0	0
CK	Aa 2575-2660	86	40	46.5116	33	38.3721	8	9.30233	0	0	0	0	0	0
	Aa= Amino acids		Ms.= Mouse	SC= sequence coverage
Fig. 3f	Analysis of MUC2 polymerisation in WT and TGM3-deficient mouse strains.
Sample	Absorbance	Protein concentration [mg/ml]	Normalized Turbidity	Normalized Turbidity [%]			Welch´s t test
WT Ms. 1	0.029	1.493	0.019424	109.282			p value	0.0738
WT Ms. 2	0.026	1.605	0.0161994	91.1401			p value summary	n.s.
WT Ms. 3	0.028	1.582	0.0176991	99.5778			Significantly different	no
Tgm2-/- Ms. 1	0.025	1.346	0.0185736	104.498			(p<0.05)?
Tgm2-/- Ms. 2	0.035	1.966	0.0178026	100.16			one- or two-tailed	two-tailed
Tgm2-/- Ms. 3	0.023	1.515	0.0151815	85.4134			p value?
Tgm3-/- Ms. 1	0.04	1.654	0.0241838	136.062
Tgm3-/- Ms. 2	0.05	2.082	0.0240154	135.114
Tgm3-/- Ms. 3	0.057	2.94	0.0193878	109.078
Fig. 3g	Hydrophobicity analysis of MUC2 from WT and Tgm3-/- animals. The mean fluoresence of each individual mouse mucus sample from three technical replicates after substraction of the respective buffer control is shown. This was then used to calculate the respective group mean.
Temperature [°C]	WT_Ms. 1	WT_Ms. 2	WT_Ms. 3	WT_Mean	Tgm3-/- Ms. 1	Tgm3-/- Ms. 2	Tgm3-/- Ms. 3	Tgm3-/- Mean	Tgm3-/- Ms. 1 + rTGM3	Tgm3-/- Ms. 2 + rTGM3	Tgm3-/- Ms. 3 + rTGM3	Tgm3-/- + rTGM3 Mean
25	15.7035	13.12	23.4512	17.4249	-5.27843	-62.4434	10.2512	-19.1569	-16.7654	-12.3661	4.41939	-8.23739
25.5	34.0242	28.4267	50.8109	37.754	-11.4366	-135.294	22.2108	-41.5066	-36.3251	-26.7933	9.57535	-17.8477
26	31.407	26.24	46.9024	34.8498	-10.5569	-124.887	20.5023	-38.3138	-33.5309	-24.7323	8.83879	-16.4748
26.5	31.407	26.24	46.9024	34.8498	-10.5569	-124.887	20.5023	-38.3138	-33.5309	-24.7323	8.83879	-16.4748
27	31.407	26.24	46.9024	34.8498	-10.5569	-124.887	20.5023	-38.3138	-33.5309	-24.7323	8.83879	-16.4748
27.5	31.9018	26.5751	47.8785	35.4518	-9.68085	-127.489	21.6381	-38.5105	-33.3973	-24.6938	8.95719	-16.378
28	28.7732	24.479	41.7121	31.6548	-15.4588	-112.276	14.3425	-37.7974	-34.2796	-24.9649	8.20373	-17.0136
28.5	23.2273	20.6069	30.7367	24.857	-23.9876	-74.3839	2.23999	-32.0438	-35.5483	-25.3071	6.83127	-18.008
29	19.7521	17.9334	23.8762	20.5206	-26.1579	-46.2254	-3.85234	-25.4119	-35.9893	-24.7393	6.60915	-18.0398
29.5	16.978	15.093	17.8647	16.6452	-26.2031	-42.1891	-8.89147	-25.7612	-36.3042	-23.5924	6.42112	-17.8251
30	14.7058	12.5645	13.1104	13.4602	-27.7483	-49.0664	-11.5922	-29.469	-37.5197	-23.6668	4.86018	-18.7754
30.5	13.186	11.0767	11.0018	11.7548	-29.6171	-51.5517	-11.9553	-31.0414	-37.1805	-22.6417	4.21678	-18.5351
31	12.2564	9.73963	9.76761	10.5879	-29.8795	-51.445	-13.1197	-31.4814	-34.6308	-19.6363	5.02827	-16.4129
31.5	11.1104	8.2793	7.78846	9.05937	-30.1105	-51.9472	-15.6316	-32.5631	-31.7562	-16.397	5.22077	-14.3108
32	9.8969	7.30755	5.97539	7.72662	-31.4038	-52.3705	-17.2574	-33.6772	-28.8278	-13.1871	5.46137	-12.1845
32.5	8.73223	6.5243	4.3924	6.54964	-33.7237	-53.1159	-18.2572	-35.0323	-26.1968	-9.92735	6.91202	-9.73736
33	7.63272	5.49092	1.4319	4.85185	-36.0831	-56.1616	-22.6789	-38.3078	-24.3058	-7.24563	8.20551	-7.78199
33.5	6.1177	3.97283	-2.38822	2.56744	-39.9361	-61.7209	-28.8814	-43.5128	-23.9429	-5.49712	8.30053	-7.0465
34	4.41344	2.42574	-5.51651	0.440887	-44.8505	-67.9049	-34.4447	-49.0667	-24.4136	-4.73977	8.45827	-6.89836
34.5	2.95368	0.87765	-8.30561	-1.49143	-49.098	-73.695	-40.3497	-54.3809	-24.9501	-4.52241	8.6676	-6.93498
35	1.12194	-1.22795	-11.9756	-4.02721	-53.9667	-79.7317	-47.284	-60.3275	-25.4284	-3.9368	7.91837	-7.14894
35.5	-1.52144	-3.70509	-15.7745	-7.00034	-60.6474	-85.9022	-53.2918	-66.6138	-26.1647	-3.63677	6.92463	-7.62561
36	-3.77318	-5.63368	-18.8893	-9.43207	-66.2771	-90.3994	-57.7623	-71.4796	-25.8083	-3.42945	6.90092	-7.44562
36.5	-5.63264	-7.66008	-22.2889	-11.8605	-71.2488	-93.6723	-61.6302	-75.5171	-25.0108	-2.65105	7.16508	-6.83226
37	-8.18147	-9.93212	-25.4938	-14.5358	-76.5989	-97.2481	-64.3535	-79.4002	-24.7701	-1.85877	7.02077	-6.53602
37.5	-10.2359	-11.6336	-28.2473	-16.7056	-80.4193	-100.097	-66.1156	-82.2105	-23.9377	-1.57788	7.13797	-6.12586
38	-11.512	-13.5118	-30.9962	-18.6733	-83.2511	-102.137	-68.1668	-84.5182	-23.3215	-1.28708	7.57662	-5.67732
38.5	-13.4054	-15.8418	-34.0063	-21.0845	-86.6485	-105.385	-70.9053	-87.6464	-24.2793	-1.62081	7.13855	-6.25386
39	-15.7846	-18.1746	-37.1953	-23.7182	-89.7296	-109.309	-73.2	-90.7464	-25.8243	-2.49507	6.07521	-7.4147
39.5	-17.6826	-20.9774	-41.3227	-26.6609	-92.4843	-113.561	-76.8474	-94.2974	-27.4995	-3.72282	5.35973	-8.62085
40	-20.0231	-24.2803	-45.5206	-29.9413	-96.201	-118.426	-81.276	-98.6342	-30.0537	-5.03561	4.56745	-10.1739
40.5	-22.8188	-27.2023	-48.7987	-32.9399	-99.2813	-123.276	-83.9984	-102.185	-32.8877	-6.5595	3.09152	-12.1186
41	-25.1056	-30.0167	-51.5707	-35.5643	-101.602	-127.226	-85.3311	-104.72	-35.5899	-7.92871	1.66251	-13.952
41.5	-27.3608	-32.9236	-54.3609	-38.2151	-104.288	-131.288	-87.4175	-107.664	-38.3238	-9.26815	0.493551	-15.6995
42	-29.9619	-35.5776	-56.5447	-40.6947	-106.449	-134.398	-88.2387	-109.695	-41.4518	-11.1223	-1.18538	-17.9198
42.5	-32.6	-38.4523	-58.5645	-43.2056	-107.873	-137.057	-87.6393	-110.857	-45.3399	-13.4558	-2.6938	-20.4965
43	-35.3356	-41.4772	-61.9729	-46.2619	-109.848	-140.291	-88.2526	-112.797	-49.3058	-16.1542	-4.14212	-23.2007
43.5	-38.295	-44.0505	-65.6315	-49.3257	-111.332	-142.398	-88.6093	-114.113	-53.3524	-19.0517	-5.86502	-26.0897
44	-40.913	-46.608	-67.8012	-51.7741	-111.124	-142.979	-85.9801	-113.361	-57.6803	-22.0436	-7.50785	-29.0772
44.5	-43.5375	-49.1403	-70.2084	-54.2954	-109.655	-143.405	-82.9923	-112.017	-61.2348	-24.1521	-8.65195	-31.3463
45	-45.7192	-50.9444	-72.0568	-56.2401	-106.355	-142.797	-78.3083	-109.153	-64.0221	-25.9395	-10.0715	-33.3443
45.5	-47.2085	-52.5274	-71.7425	-57.1595	-100.623	-139.961	-69.6225	-103.402	-66.5609	-27.0933	-10.9887	-34.881
46	-48.5858	-54.4831	-71.5987	-58.2225	-92.9277	-137.389	-61.158	-97.1583	-68.6191	-27.5804	-11.2569	-35.8188
46.5	-49.5144	-55.6645	-71.739	-58.9727	-83.5742	-133.648	-53.6784	-90.3001	-69.9386	-27.6633	-11.521	-36.3743
47	-48.9312	-55.5263	-69.1294	-57.8623	-72.2324	-127.927	-43.0333	-81.0642	-71.121	-27.3154	-11.1815	-36.5393
47.5	-47.6099	-54.9784	-65.7556	-56.1147	-59.2664	-121.756	-32.545	-71.189	-71.3372	-26.1489	-9.94533	-35.8105
48	-45.3891	-53.5235	-61.9424	-53.6183	-44.5135	-115.231	-23.3799	-61.0416	-70.635	-24.3353	-8.89809	-34.6228
48.5	-41.6791	-50.4392	-55.508	-49.2088	-26.2223	-107.704	-11.5888	-48.505	-69.3352	-22.2056	-7.66455	-33.0684
49	-37.2679	-45.908	-46.1101	-43.0953	-2.14375	-96.2536	1.66893	-32.2428	-67.5488	-19.7736	-5.97199	-31.0981
49.5	-32.395	-40.106	-33.7953	-35.4321	30.147	-81.5614	17.7259	-11.2295	-65.1957	-17.1249	-4.85821	-29.0596
50	-27.5417	-34.2859	-14.9131	-25.5802	63.8369	-68.3315	36.2902	10.5985	-62.8736	-14.4007	-4.31427	-27.1962
50.5	-22.7278	-26.3363	8.58572	-13.4928	98.3357	-59.3641	56.6395	31.8703	-60.7158	-11.7963	-3.59565	-25.3693
51	-17.0245	-16.5633	31.8724	-0.571806	136.313	-45.9356	79.56	56.6458	-58.0942	-8.14251	-2.80739	-23.0147
51.5	-9.32426	-8.65191	53.6262	11.8833	181.428	-42.5514	102.291	80.3892	-55.1758	-3.35926	-2.09502	-20.21
52	-0.856412	-2.18059	69.1365	22.0332	221.729	-17.5638	114.063	106.076	-51.9093	1.36704	-1.09576	-17.2127
52.5	6.8757	4.02586	70.8475	27.2497	255.645	46.5409	117.49	139.892	-47.655	6.99615	0.322184	-13.4456
53	11.6541	2.25408	60.2881	24.7321	282.82	111.312	116.227	170.12	-42.4451	13.639	2.03266	-8.92449
53.5	11.5608	-8.32562	46.0092	16.4148	287.587	161.32	107.382	185.43	-37.2799	18.7883	3.38622	-5.03513
54	4.3675	-21.1473	26.8208	3.34698	252.489	240.628	97.2717	196.796	-31.8243	23.1444	4.73656	-1.31445
54.5	-8.95755	-37.1284	6.71799	-13.1226	190.075	283.845	95.6852	189.869	-26.6761	28.3161	5.94633	2.52876
55	-22.4341	-52.5	-5.87407	-26.9361	122.202	267.441	102.504	164.049	-22.2728	32.3982	7.09672	5.74069
55.5	-31.446	-58.1378	-8.35102	-32.6449	51.916	276.246	112.669	146.944	-18.6639	35.1491	8.13437	8.20651
56	-35.2597	-52.8009	-6.03397	-31.3649	-6.54282	297.094	123.052	137.868	-15.8594	37.9674	8.91906	10.3424
56.5	-29.3746	-38.0634	7.12723	-20.1036	-30.1756	280.21	152.299	134.111	-9.24818	45.3231	12.0386	16.0379
57	-14.1586	-15.2871	31.6591	0.737798	-19.5692	263.946	197.151	147.176	0.826281	55.7035	17.1502	24.56
57.5	3.21243	8.52898	57.9284	23.2233	3.97576	257.237	234.789	165.334	9.54448	64.4095	20.8852	31.6131
58	19.6555	28.571	82.516	43.5808	37.3349	215.143	269.846	174.108	18.0665	72.928	23.9546	38.3164
58.5	35.5809	44.623	106.344	62.1826	77.2076	177.499	308.968	187.892	27.6659	82.2274	27.5897	45.8277
59	45.4884	52.6574	118.705	72.2837	102.272	148.086	307.618	185.992	28.8193	80.9684	26.0996	45.2958
59.5	49.7001	54.5965	117.75	74.0154	108.184	120.76	266.175	165.04	22.6516	70.609	19.9362	37.7323
60	53.7737	56.8193	114.866	75.153	110.714	106.346	228.554	148.538	18.643	63.2515	15.0046	32.2997
60.5	56.8763	59.188	109.397	75.154	109.278	104.859	189.222	134.453	15.3394	56.5608	10.4736	27.458
61	58.3694	60.4296	101.407	73.402	103.681	95.7369	146.538	115.319	11.4728	49.1496	5.66578	22.0961
61.5	59.7729	62.12	96.7797	72.8909	102.726	90.7907	124.183	105.9	11.5077	47.5776	3.08473	20.7233
62	60.6788	63.7407	95.4886	73.3027	108.013	93.756	122.384	108.051	15.3213	50.8142	2.39721	22.8442
62.5	59.6192	62.9231	92.9531	71.8318	111.791	96.6809	119.668	109.38	17.8201	52.1397	0.975859	23.6452
63	57.7118	60.8865	91.5908	70.063	115.095	98.9695	119.364	111.143	19.5853	52.634	-0.655295	23.8546
63.5	54.598	58.2224	89.8831	67.5678	117.28	102.205	119.572	113.019	21.1453	52.7515	-2.90762	23.6631
64	51.886	56.2372	88.3778	65.5004	119.905	107.813	119.938	115.885	22.4958	52.4559	-5.87758	23.0247
64.5	49.7331	54.9118	88.2365	64.2938	122.689	112.891	121.003	118.861	23.6763	52.0477	-8.63766	22.3621
65	47.1762	53.4438	87.6535	62.7578	124.78	117.643	121.833	121.419	25.2978	51.7558	-10.806	22.0825
65.5	44.5722	52.0544	85.5716	60.7328	126.649	123.162	122.694	124.168	27.0719	51.8056	-12.5775	22.1
66	43.0005	51.5821	84.7213	59.768	129.299	128.968	126.317	128.195	28.9462	52.3743	-13.0539	22.7555
66.5	41.4457	50.7826	84.3581	58.8621	131.133	133.228	132.176	132.179	31.499	53.1806	-11.1953	24.4948
67	40.0986	49.7832	82.7962	57.5593	132.458	136.507	138.86	135.941	34.9039	54.5526	-7.07025	27.4621
67.5	39.6296	49.9963	82.693	57.4396	133.949	139.649	148.25	140.616	38.3094	56.5973	-1.42541	31.1605
68	40.026	50.383	84.5701	58.3264	135.039	143.076	159.119	145.745	41.8607	58.9795	4.9355	35.2586
68.5	40.2979	49.7129	86.0068	58.6725	134.92	144.979	167.739	149.213	45.7313	61.0299	11.7497	39.5036
69	40.6871	49.3761	86.7713	58.9448	134.332	146.562	173.65	151.515	49.4608	62.9765	18.0476	43.495
69.5	41.8961	49.6411	88.9186	60.1519	133.914	149.511	178.541	153.989	52.4607	64.6361	22.5403	46.5457
70	43.135	48.9408	90.689	60.9216	132.78	151.008	180.359	154.716	55.1125	66.0526	25.9152	49.0268
70.5	43.7117	48.3539	90.9727	61.0128	130.884	150.5	178.866	153.417	57.7007	67.1868	29.0159	51.3011
71	44.3176	48.777	90.9072	61.3339	129.487	150.332	176.6	152.14	60.1382	68.8933	31.1844	53.4053
71.5	45.1016	49.0582	91.4347	61.8648	128.692	150.407	174.73	151.276	62.0169	70.376	32.8853	55.0927
72	44.925	48.6392	91.0689	61.5444	126.548	148.764	171.277	148.863	63.2439	71.385	35.0209	56.55
72.5	44.3144	48.6377	90.0675	61.0065	124.242	147.583	167.217	146.347	64.4491	72.3458	36.9626	57.9192
73	43.7825	48.7086	89.5182	60.6698	122.471	147.018	164.364	144.618	65.1083	73.2235	38.391	58.9076
73.5	43.6658	48.4278	89.1825	60.4254	120.396	145.993	161.734	142.708	65.2324	73.3831	39.9189	59.5115
74	43.5278	48.147	88.7546	60.1432	117.807	144.64	158.971	140.472	65.5368	73.3681	41.4381	60.1143
74.5	43.5859	48.2391	88.5248	60.1166	115.953	144.201	157.144	139.099	65.4473	73.2938	42.0485	60.2632
75	43.8831	48.196	88.5485	60.2092	114.711	143.301	155.738	137.917	64.9093	72.217	42.2712	59.7992
75.5	44.126	47.8857	88.4461	60.1526	113.669	141.882	154.137	136.563	64.5071	70.737	42.7329	59.3257
76	43.9902	47.7688	88.4096	60.0562	112.334	141.077	152.879	135.43	63.5083	69.2205	42.4349	58.3879
76.5	43.595	47.5738	87.8162	59.6617	111.261	140.029	150.899	134.063	62.1714	67.8099	41.4006	57.1273
77	43.1064	47.2733	86.9658	59.1152	110.655	137.96	148.787	132.467	62.1089	66.8107	41.4371	56.7856
77.5	42.808	47.213	86.2376	58.7529	109.963	136.512	147.345	131.273	62.203	66.7285	41.6697	56.867
78	42.5463	47.0342	85.4913	58.3573	109.203	136.266	145.524	130.331	61.9725	66.4163	40.9532	56.4473
78.5	41.8166	46.1999	84.4357	57.4841	109.264	135.453	143.084	129.267	62.4886	66.0079	40.6982	56.3982
79	41.0705	45.3972	83.2649	56.5775	109.511	134.215	140.77	128.166	62.7873	65.55	40.7679	56.3684
79.5	40.2995	44.5925	82.1166	55.6695	109.44	133.271	137.623	126.778	61.8453	64.3631	39.9316	55.38
80	38.8952	42.9575	80.7512	54.2013	109.015	131.169	133.646	124.61	61.072	63.2682	39.1638	54.5013
80.5	37.3942	41.2011	78.9377	52.511	107.862	127.192	129.654	121.569	60.8287	63.0437	39.2991	54.3905
81	36.3968	40.1339	77.2705	51.267	106.423	123.149	126.015	118.529	60.3932	63.114	39.6327	54.38
81.5	35.5909	38.9195	76.0728	50.1944	104.839	119.404	122.692	115.645	60.5598	63.2739	40.5962	54.81
82	35.0147	37.4378	74.8383	49.0969	103.035	115.194	120.115	112.781	61.5405	64.2039	41.8943	55.8795
82.5	34.9719	36.7341	73.4335	48.3798	101.492	111.539	117.952	110.327	62.3267	64.9097	42.828	56.6881
83	35.4018	36.5775	72.5173	48.1655	101.219	109.187	115.975	108.794	62.8813	65.4123	43.7334	57.3423
83.5	35.7919	36.0008	71.5919	47.7949	100.939	107.029	113.717	107.228	63.6966	66.0683	44.81	58.1916
84	36.2381	35.6785	70.7865	47.5677	100.683	105.72	111.727	106.044	64.1339	66.8864	45.502	58.8408
84.5	36.6211	35.7492	70.3094	47.5599	100.871	105.366	109.954	105.397	64.6687	67.8411	46.2935	59.6011
85	36.8965	35.675	70.445	47.6722	101.366	105.742	108.567	105.225	65.8541	68.8182	47.8211	60.8311
85.5	37.0818	35.1865	70.992	47.7534	101.583	106.578	107.816	105.326	66.8815	69.4215	49.1191	61.8074
86	36.8613	34.4675	71.2992	47.5427	101.817	107.469	106.913	105.4	67.5105	70.0829	49.9327	62.5087
86.5	36.4792	33.7357	71.3326	47.1825	101.625	107.323	105.6	104.849	68.3115	70.4317	50.6847	63.1427
87	37.3349	33.8939	73.6297	48.2861	102.867	109.209	106.984	106.353	70.5892	72.8134	53.3442	65.5823
87.5	38.6642	34.8311	77.2644	50.2532	105.442	112.328	109.819	109.196	73.7009	77.6958	57.0602	69.4856
88	39.6231	36.1124	79.8756	51.8704	106.897	113.817	111.391	110.702	76.6396	82.4052	60.534	73.1929
88.5	41.3218	38.059	83.0236	54.1348	107.763	115.041	113.985	112.263	79.3975	86.6876	64.2358	76.7737
89	43.2236	40.0253	86.4714	56.5734	109.209	116.486	117.185	114.293	81.6865	91.2181	67.5779	80.1608
89.5	43.0362	40.2223	85.4547	56.2377	107.462	113.261	114.88	111.867	79.7918	90.3996	66.898	79.0298
90	41.5663	38.7233	80.782	53.6905	102.228	106.02	108.386	105.545	74.7709	84.0722	63.1817	74.0083
90.5	40.3654	37.2345	77.0061	51.5354	97.9638	100.448	103.106	100.506	70.2283	78.7274	59.9173	69.6243
91	38.6294	35.6142	72.8694	49.0377	94.0668	95.1696	97.3497	95.5287	66.0861	73.7724	56.5154	65.458
91.5	36.7413	33.8043	68.4858	46.3438	89.8181	89.7523	91.1654	90.2453	62.4774	68.4703	53.6259	61.5245
92	35.6059	32.705	66.2904	44.8671	86.8531	86.5991	87.8432	87.0985	61.3824	66.4043	52.7173	60.168
92.5	35.1666	32.4537	65.6597	44.4266	85.3637	85.3156	86.4676	85.7156	62.0497	67.404	53.1831	60.8789
93	34.6505	32.0306	64.7216	43.8009	83.6321	83.1014	84.313	83.6821	62.0656	67.251	53.5795	60.9654
93.5	34.2957	31.6245	63.8651	43.2618	81.9865	81.1485	82.3698	81.8349	62.5308	66.8792	54.5605	61.3235
94	33.9531	31.2424	62.446	42.5472	79.9475	79.5986	80.1822	79.9094	62.9974	67.0265	55.5181	61.8473
94.5	33.6759	31.0795	60.9274	41.8942	77.7632	77.5821	77.5826	77.6427	62.6111	66.3052	56.3609	61.7591
95	33.3241	31.1193	59.9732	41.4722	75.9038	76.0423	75.731	75.8923	62.2814	64.999	57.4143	61.5649
95.5	32.9083	30.7303	58.5598	40.7328	73.6851	74.1546	74.2341	74.0246	63.0866	64.741	58.4302	62.086
96	32.5852	29.7976	56.7702	39.7176	71.2027	71.3984	71.7427	71.4479	62.8364	64.5364	58.4993	61.9574
96.5	32.2468	29.1489	55.7749	39.0568	69.3956	68.9677	69.4498	69.271	62.3758	64.362	58.3046	61.6808
97	32.003	28.2441	54.7147	38.3206	68.0294	67.1244	67.5787	67.5775	62.8996	65.2637	58.6141	62.2592
97.5	31.9948	27.3779	53.6257	37.6661	66.3616	65.7147	65.2503	65.7756	63.1227	67.4707	59.0281	63.2072
98	32.0099	27.1994	53.2355	37.4816	65.6787	65.0598	63.7473	64.8286	62.8892	68.4425	59.0721	63.4679
98.5	34.7894	29.8622	57.743	40.7982	69.8748	71.0812	67.5656	69.5072	68.1157	77.0909	65.0266	70.0777
99	16.1556	14.0421	26.7154	18.971	31.5917	33.0967	30.6956	31.7947	31.4693	36.9718	30.5613	33.0008

## Sheet: Fig. 3h (WT)
	Fig. 3h Representative flourescent-bead positions in relation to the tissue surface of Pronase-treated colon explants from WT animals over time.
	Time (minutes)
Normalized Bead Z-postion	0	5	10	15	20	25	30	35	40	45	50	55	60	65
	249.5	124.5	109.5	114.5	136.33	130.83	131.84	253.96	169.5	149.5	135.47	149.5	109.83	132.64
	109.5	119.5	114.5	138.15	146.7	144.5	249.5	100.75	139.5	124.5	164.5	124.5	127.19	139.81
	120.13	109.5	123.25	144.5	104.5	119.5	128.99	134.5	138.53	165.33	111.57	134.5	138.04	144.5
	138.84	122.91	134.79	134.5	141.92	109.5	134.5	123.35	142.42	139.5	124.5	163.53	134.78	144.88
	145.6	126.29	109.5	104.5	124.32	139.5	124.68	109.5	138.79	139.63	134.5	124.9	139.78	141.55
	141.08	109.5	237.6	104.5	114.5	244.5	138.74	131.03	149.5	134.65	138.37	111.32	136.21	149.5
	94.5	131.81	121.12	139.5	104.5	127.46	147.89	127.98	120.33	136	136.09	134.5	145.82	151.84
	135.64	109.5	123.33	114.5	135.47	129.5	144.5	139.5	130.25	146.26	144.5	134.5	147.45	141.99
	136.17	138.39	146.74	122.38	238.42	109.5	143.35	137	139.81	149.72	134.91	137.73	136.54	134.98
	109.5	142.71	142.25	104.5	122.8	109.5	144.17	136.83	154.38	136.63	147.03	134.18	129.61	171.46
	134.5	132.67	135.6	134.5	123	139.5	142.38	135.82	119.5	128.54	127.66	144.5	168.5	154.5
	137.69	169.5	154.5	234.5	242.01	149.5	149.5	143.47	144.5	117.23	135.54	146.5	149.5	146.58
	134.5	139.07	169.5	121.69	139.5	146.83	143.5	147.73	114.5	118.91	116.89	127.77	141.82	125.16
	114.5	134.63	143.07	122.8	144.5	145.2	144.03	136.92	174.14	140.03	139.5	135.12	120.3	169.5
	145.43	137.58	140.66	238.53	176.72	144.5	154.5	149.5	120.21	149.5	149.5	139.5	165.5	154.5
	134.5	133.96	137.63	149.5	155.41	144.5	123.43	137.95	134.1	169.5	167.98	117.61	114.92	138.68
	139.5	147.8	149.5	137.45	141.97	154.5	154.5	119.81	154.5	114.5	119.08	149.5	131.99	120.24
	104.5	144.85	149.5	169.5	119.5	144.5	149.5	149.5	144.5	118.2	114.07	166.17	142.09	154.5
	109.5	136.37	140.94	139.15	149.5	119.5	160.32	145.13	111.6	131.51	114.5	114.5	149.5	147.13
	129.98	136.93	149.75	109.5	139.5	146.41	148.84	155.77	170.18	150.17	129.7	114.5	137.07	143.05
	134.5	148.7	140.82	145.25	141.5	154.5	124.5	142.21	157.66	144.27	149.5	164.5	139.63	133.88
	136.04	114.5	114.5	139.5	149.5	160.98	104.5	119.5	139.5	168.79	164.5	129.79	152.5	156.13
	109.5	149.5	149.5	139.34	142.29	154.5	122.83	119.17	143.28	109.68	140.13	139.5	127.83	156.38
	119.5	163.44	167.13	144.5	156.57	124.5	120.01	99.5	149.5	154.5	149.5	149.5	152.36	128.4
	132.83	113.01	153.11	149.5	149.5	154.5	118.4	116.38	126.54	137.38	134.67	134.5	123.28	159.98
	121.27	144.24	148.64	149.5	149.5	125.01	140.52	114.5	121.64	124.5	149.5	149.5	156.13	154.5
	127.21	148.57	113.77	151.12	119.5	149.5	140.77	135.86	126.87	149.5	139.5	139.5	127.83	133.63
	129.85	139.84	145.27	114.5	119.12	142.21	124.5	135.35	156.69	139.5	124.5	124.5	149.5	167.05
	112.19	125.86	128.3	167.23	147.11	120.13	118.18	119.5	162.58	119.5	119.5	119.5	162.34	158.9
	146.47	125.76	127.9	144.5	116.87	119.5	123.3	114.5	157.36	124.5	151.35	150.41	155.13	279.5
	254.5	111.45	112.93	143.04	114.18	122.82	253.01	118.81	167.82	154.5	124.5	124.5	162.17	166.72
	121.1	120.11	234.14	113.56	136	128.28	117.85	257.21	161.22	157.64	156.08	155.23	132.69	138.19
	159.5	114.5	162.63	131.02	169.5	142.56	116.92	99.5	120.44	154.5	161.98	149.5	274.5	128.31
	138.46	159.5	114.5	111.58	121.17	127.78	269.5	120.59	136.64	163.55	154.98	161.46	122	147.48
	144.5	108.31	110.76	115.91	136.19	124.66	104.5	269.5	169.34	157.04	139.5	154.5	143.6	131.32
	134.58	110.59	122.16	131.25	118.7	121.59	174.5	114.5	111.26	118.91	118.77	139.5	124.64	134.98
	154.5	119.5	261.25	113.31	114.5	246.64	155.67	99.5	147.48	144.5	131.54	119.5	129.04	121.49
	124.5	127.22	124.5	159.5	234.5	135.98	134.5	115.18	128.22	132.67	161.09	131.6	115.64	279.5
	109.35	159.5	131.03	110.93	129.26	119.5	132.83	169.5	127.7	164.5	142.99	159.9	274.5	123.49
	123.93	114.5	114.5	229.5	115.4	156.36	119.5	149.8	112.93	144.8	272.92	274.5	118.14	136.09
	124.5	254.5	147.7	123.83	129.5	174.5	104.5	128.75	271.41	124.5	124.5	141.92	119.79	134.9
	119.5	94.5	160.48	109.5	165.63	104.5	143.79	129.5	91.6	125.27	125.41	124.5	130.68	123.06
	100.5	142.94	273.72	266.9	274.5	136.33	174.44	138.72	111.22	271.5	111.9	126.32	128.75	149.61
	106.14	136.7	144.5	124.5	150.83	279.5	124.85	114.5	119.5	111.93	109.5	112.44	117.83	134.82
	122.96	114.5	119.5	114.5	138.07	264.5	169.5	149.5	117.3	109.5	268.31	269.5	146.29	140.25
	104.1	140.61	94.5	132.89	258.01	145.38	169.13	121.02	94.5	119.33	117.29	119.21	130.63	121.11
	125.01	153.6	156.35	146.72	99.5	279.5	164.5	163.91	262.94	115.21	113.99	115.21	135.82	144.5
	105.98	158.98	114.5	253.44	120.06	119.83	179.5	171.07	119.5	265.2	116.94	119.02	71.46	69.5
	149.5	155.97	89.5	262.89	149.5	126.49	163.89	159.5	133.23	117.66	74.5	128.5	116.17	144.5
	154.5	89.5	160.07	159.5	269.5	104.5	146.1	165.58	133.04	130.68	128.84	127.61	74.5	132.42
	136.81	129.5	144.5	94.5	166.66	154.5	130.82	124.5	113.5	129.12	127.65	112.14	139.5	144.5
	143.08	154.5	157.14	144.5	114.5	169.5	149.5	158.84	114.31	109.5	111.71	115.05	140.36	130.51
	109.5	159.5	131.81	267.13	162.04	175.01	164.5	159.81	113.99	89.5	114.34	71.02	127.23	133.2
	121.32	148.71	154.5	158.59	270.01	164.89	124.67	129.5	117.07	112	111.76	128.04	139.5	129.5
	254.5	158.2	154.5	154.5	161.97	169.5	129.86	127.88	138.5	111.66	84.5	145	125.36	130.06
	89.5	130.82	162.9	154.5	98.07	179.5	149.5	149.5	117.99	114.5	129.19	79.5	128.76	129.63
	106.55	124.59	137.99	154.58	169.5	165.04	154.5	142.23	144.5	132.45	144.74	134.5	124.5	132.45
	109.5	108.79	150.37	134.5	159.5	149.5	141.1	174.5	152.05	147.17	114.5	114.5	125.85	124.5
	109.5	147.98	128.32	119.5	279.5	127.91	163.42	147.83	144.5	114.5	135.38	139.5	124.79	274.5
	148.89	159.5	163.06	114.5	157.9	132.26	179.5	157.36	145.36	139.5	139.5	139.5	127.13	132.93
	152.35	125.28	157.31	119.5	119.5	167.96	117.48	138.03	133.82	141.74	139.5	126.12	119.5	129.5
	153.45	126.77	144.5	144.5	124.5	134.5	124.5	113.09	144.5	143.38	127.07	137.88	269.5	141.87
	114.5	140.33	114.5	152.28	126.69	154.5	157.63	121.85	132.35	129.96	139.5	124.5	127	154.5
	149.5	129.5	153.71	159.5	140.24	164.5	119.5	174.5	139.5	139.5	124.65	127.61	136.59	168.83
	124.5	251.34	130.55	139.5	159.5	179.5	149.5	114.5	133.62	128.15	129.5	124.5	124.5	130.25
	104.5	116.29	109.5	130.21	144.5	143.71	145.85	154.5	132.83	133	124.5	123.68	149.5	144.5
	249.5	150.22	132.28	278.91	149.5	159.5	161.06	144.5	133.42	128.07	125.63	124.5	164.5	154.5
	139.5	126.13	141.95	149.5	154.5	122.69	134.71	141.24	134.5	127.77	124.5	124.76	125.36	149.5
	119.54	111.37	130.67	154.5	135.87	147.09	154.5	142.14	127.48	128.32	126.17	119.5	142.66	246.48
	154.5	134.5	151.93	144.5	169.5	129.5	144.26	119.5	127.26	129.5	119.5	125.72	149.5	162.97
	154.5	114.5	119.45	159.5	186.54	124.5	124.5	131.75	257.5	122.43	125.57	265.97	242.37	178.81
	119.5	124.5	127.44	150.09	116.38	149.5	146.46	156.73	134.5	125.72	263.25	124.1	279.5	134.5
	127.55	147.52	115.75	174.5	279.5	147.56	125.53	122	126.21	259.5	132.98	139.5	146.86	144.5
	126.04	114.5	113.94	133.12	139.58	162.8	147.83	149.5	154.5	104.5	149.5	149.5	158.24	136.88
	100.33	122.56	163.2	110.8	119.5	154.5	142.56	139.5	139.5	133.67	124.5	239.5	175.65	279.5
	154.5	124.5	129.5	134.96	116.58	135.22	159.5	139.82	114.04	136.17	123.74	157.72	131.94	136.72
	146.58	161.12	124.5	114.5	142.69	145.27	174.66	143.9	154.5	111.89	139.5	174.09	139.5	157.81
	126.03	125.09	164.5	109.5	140.02	129.5	144.5	171.55	235.06	124.5	149.5	144.5	130.98	167.88
	254.5	157.47	130.62	279.5	156.28	175	130.33	127.15	271.46	124.31	239.5	152	154.06	149.5
	104.5	138.58	145.46	142.5	127	128.14	187.21	144.5	125.66	238.47	274.5	130.2	131.43	158.61
	112.36	164.9	119.5	132.96	149.5	149.5	159.5	139.5	181.56	139.5	175.9	154.5	154.5	154.5
	118.75	134.5	169.5	121.46	137.62	144.5	229.5	154.5	142.21	274.5	158.32	139.5	147.59	159.5
	145.37	113.56	142.68	149.72	169.5	159.5	167.97	129.5	163.34	177.35	145.63	129.5	164.23	144.68
	124.5	244.5	116.94	129.5	135.35	148.49	120.86	117	134.92	160.02	131.4	154.5	140.9	162
	134.5	124.5	125.75	130.95	121.22	144.5	144.5	234.5	144.5	132.27	139.5	130.72	154.76	159.2
	159.5	119.5	204.5	117.58	123.64	134.5	129.58	154.89	169.5	149.5	130.29	145.13	154.5	174.5
	109.5	129.5	152.77	133.88	139.5	186.51	259.5	265.63	158.05	139.88	154.11	163.17	149.5	149.5
	124.5	119.5	119.5	133.03	140.86	158.96	154.98	182.95	136.71	155.17	164.5	154.5	158	172.83
	149.5	113.47	122.43	114.3	125.33	134.5	162.82	164.68	175.79	133.13	154.5	139.19	169.5	149.5
	134.5	147.68	140.13	144.5	176.35	167.64	174.9	125.96	133.74	166.92	130.72	157.18	144.5	159.5
	124.5	134.5	229.5	159.5	149.5	220.52	183.11	154.5	157.83	132.92	146.47	169.5	145.19	161.44
	119.5	159.5	146.35	144.5	136.94	155.8	147.42	141.43	160.95	154.5	155.47	154.5	169.42	155.52
	122.91	164.5	132.74	119.5	172.98	125.66	154.5	159.41	149.5	149.5	169.5	148.37	154.5	156.17
	120.79	138.31	114.5	167.63	124.1	132.02	164.5	171.8	164.5	174.3	139.92	144.5	157.06	154.88
	106.38	134.5	159.5	129.5	149.5	161.98	159.5	138.84	159.5	158.62	159.5	168.04	154.5	154.5
	109.5	137.05	145.4	151.18	167.7	174.88	143.5	144.5	142.16	141.13	149.5	144.5	148.86	169.5
	154.5	147.64	164.5	117.62	129.5	181.4	144.5	163.86	173.94	159.5	154.5	154.5	154.5	181.74
	154.5	141.45	149.5	124.5	157.99	149.19	169.5	179.5	149.5	156	144.5	144.5	154.11	178.38
	169.5	124.5	141.52	144.5	209.5	164.5	139.5	139.5	149.5	149.5	169.5	155.79	149.5	159.63
	109.02	124.5	130.43	124.5	129.5	249.5	164.5	158.31	159.5	148.67	144.5	151.83	164.5	160
	138.16	124.5	149.5	146.15	139.5	169.5	156.54	164.5	160.6	171.06	154.5	149.5	175.19	146.84
	106.31	152.92	137.8	157.67	119.42	149.5	175.78	134.5	147.6	145.75	144.5	149.5	179.18	170.39
	134.5	129.5	127.48	202.27	154.5	144.5	156.74	154.5	156.17	156.66	157.95	149.5	155.75	159.4
	259.5	124.38	124.5	160.91	154.8	163.55	145.71	161.02	154.5	159.5	154.5	177.92	157	173.99
	143.6	129.5	155.16	134.5	231.9	158.94	189.5	174.5	184.5	145.13	154.5	164.5	142.26	164.5
	169.5	134.5	142.5	146.77	159.5	154.5	187.32	149.5	182.29	154.5	176.32	174.58	142.28	162.78
	259.5	167	124.5	113.74	149.5	144.5	159.5	142.6	155.03	154.5	179.5	154.99	169.3	168.94
	132	163.67	166.52	134.5	139.5	144.5	149.5	156.88	154.5	154.5	157.48	154.93	156.6	176.53
	109.5	133.09	133.22	149.5	149.5	174.5	160.53	156.94	160.78	181.11	158.25	141.87	171.17	160.45
	149.5	152.06	154.5	139.5	137.93	157.6	159.5	145.97	163.03	154.5	139.5	139.5	160.33	171.6
	118.14	134.5	169.5	144.07	163.73	155.88	174.5	186.22	141.83	178.15	142.69	168.25	164.5	168.16
	159.5	134.5	142.17	129.94	135.45	145.93	154.5	154.76	174.5	169.5	169.5	155.5	159.5	171.33
	116.96	134.35	139.96	224.5	175.75	188.01	159.5	183.58	146.29	159.5	157.7	170.04	174.5	192.31
	264.5	150.65	141	144.5	174.5	159.5	164.5	174.5	161.55	159.5	171.93	159.77	157.83	279.5
	144.5	134.5	141.69	127.26	136.31	184.66	160.33	155.96	177.24	143.81	162.19	164.5	169.5	192
	118.12	135.3	141.82	154.5	149.5	159.5	174.5	161.42	164.5	139.81	166.34	158.91	164.89	192.12
	119.5	144.81	157.38	129.5	164.5	174.5	181.98	154.5	170.55	169.5	174.5	174.11	168.01	189.94
	130.13	131.15	145.4	135.09	144.5	158.69	148.78	164.02	179.5	158.89	159.5	156.77	189.36	185.37
	122.06	152.39	139.25	164.5	149.5	158.31	164.85	169.5	164.5	174.12	158.79	169.5	279.5	199.5
	264.5	169.5	134.97	164.01	147	154.5	168.5	140.93	146.29	164.5	169.5	188.89	189.24	194.24
	133.71	139.26	149.5	142.89	149.5	149.5	144.5	174.5	196.41	177.4	189.5	164.6	189.5	192.72
	134.83	138.77	154.99	144.5	167.64	164.5	173.77	163.06	163.05	169.42	166.58	167.97	187.28	186.93
	132.13	140.88	145.3	154.5	156.55	158.53	184.5	146.73	174.5	161	169.5	279.5	182.56	192.35
	144.5	137.95	146.39	144.5	159.5	172.98	164.5	165.21	174.5	145.06	190.38	189.5	196.04	207.58
	154.5	164.24	174.5	144.5	169.5	178.91	199.83	178.67	169.8	159.5	190.09	189.5	189.84	199.87
	127.28	141.11	146.08	156.63	154.5	152.21	164.5	172.04	197.74	192.92	189.5	187.43	189.7	204.67
	146.19	144.17	145.93	144.5	184.5	164.5	174.5	182.16	198.35	170.96	185.3	183.03	189.56	220.9
	136.09	169.5	169.5	142.03	144.4	183.25	169.5	198.71	195.1	171.68	199.5	196.89	184.5	197.68
	123.82	145.29	149.5	149.5	154.5	144.07	174.5	164.5	190.7	167.61	193.99	190.38	204.5	224.43
	134.5	140.94	174.5	147.53	157.09	169.5	199.5	174.5	204.5	194.5	192.13	189.99	197.08	214.5
	138.28	140.4	149.5	156.81	156.5	164.5	171.11	164.5	199.5	194.19	186	190.36	204.5	230.81
	159.5	144.14	146.78	137.36	154.5	164.5	194.79	170.93	198.7	192.48	206.69	184.5	219.88	240.48
	129.5	168.42	144.5	169.5	184.5	198.03	199.64	174.5	199.17	187.88	192.23	204.5	194.5	229.5
	139.5	159.5	176.76	149.42	159.41	170.92	201.27	199.5	211.83	201.17	200.7	197.71	222.76	230.67
	140.69	168.05	147.8	149.5	155.77	169.5	187.69	199.5	194.5	195.78	206.6	204.5	229.83	239.5
	144.5	164.5	173.33	149.5	184.05	168.15	196.33	190.63	207.03	194.53	221.91	221.19	239.5	266.94
	254.5	144.6	249.5	149.5	154.5	164.5	199.8	195.99	214.5	209.5	199.5	195.45	229.5	262.39
	139.5	162.84	169.5	149.5	154.5	197	195.85	200.45	227.03	195.88	227.77	225.31	229.5	273.86
	160.37	165.97	149.21	144.5	162.55	199.5	204.53	204.5	207	189.5	235.51	232.14	239.5
	136.74	152.47	159.5	174.5	257.47	269.5	207.61	194.5	234.5	203.25	245.19	242.52	267.61
	154.5	166.27	169.5	169.5	174.5	169.5	200.58	200.86	243.71	209.5	234.5	229.5	262.99
	135.59	168.65	154.5	149.5	180.46	179.5	214.5	200.55	254.5	224.03	244.92	232.5	275.02
	140.86	162.49	169.19	148.12	179.5	189.5	206.9	212.09	239.5	202	257.53	250.44
	154.5	164.43	169.5	149.5	187.84	200.52	209.5	214.5	253.55	231.27	274.5	241.64
	137.09	164.5	166.13	174.5	169.5	190.8	223.07	207.72	262.79	239.89	269.5	269.5
	159.5	174.5	162.94	239.5	179.5	189.5	240.4	209.5	279.5	249.5	279.5	265.09
	159.5	172	149.5	172.72	170.55	194.64	231.96	227.23	274.95	237.65	279.5	276.49
	144.5	174.5	174.65	169.5	178.47	193.52	234.5	244.89		261.49	279.5	279.5
	143.15	255.15	169.5	169.5	184.5	193.04	249.5	235.39		249.5		277.64
	157.37	174.5	179.5	159.5	178.94	197.53	246.39	239.5		279.5
	249.5	167.38	167.78	169.5	193.63	194.5	264.5	254.5		274.5
	154.5	179.5	183.79	154.5	188.78	211.48	274.5	261.49		279.5
	154.5	174.5	180.75	166.15	200.01	204.5	279.5	252.37
	159.5	179.5	170.24	164.5	190.3	216.94	274.5	274.5
	154.37	174.5	264.5	162.97	208.3	207		279.5
	148.64	174.5	180.44	167.45	193.68	234.5
	149.5	174.5	179.5	172.44	214.5	226.7
	154.5		179.26	181.61	210.5	229.5
	154.5		184.5	179.37	209.5	219.5
	254.5		179.5	169.5	198.17	234.5
	259.5		189.5	265.32		248.36
	154.5			181.93
	159.5			191.53
	154.5			174.5
	158.15			183.5
	159.5			181.78
	161.85			204.5
	159.5
	154.5
	159.5
	159.5
	159.5
	159.5
	159.5
	168.05
	239.5
	159.5
	164.97

## Sheet: Fig. 3i (Tgm3 k.o.)
Fig. 3i Representative flourescent-bead positions in relation to the tissue surface of Pronase-treated colon explants from Tgm3-/- animals over time.
	Time (minutes)
Normalized Bead Z-postion	0	6	12	18	24	30	36	42	48	54	60
	217.21	215.32	148.28	146.58	218.77	218.28	135.03	155.32	68.69	0	0
	177.3	180.32	150.32	147.04	204.81	190.32	146.58	95.32	160.32	0	0
	221.58	202.84	195.32	166.58	230.32	182.42	176.58	96.21	165.32	0	0
	216.58	235.32	208.5	201.28	222.75	205.15	136.58	95.25	200.32	0	0
	211.58	195.32	211.77	146.58	205.99	176.1	187.01	107.87	70.32	0	0
	212.91	225.32	135.51	137.43	167.82	199.29	170.4	115.32	145.95	0	0
	219.72	225.21	213.55	141.58	189.53	181.46	141.58	102.02	147.44	15.94	0
	221.58	230.32	213.39	216.58	195.32	188.16	128.57	100.32	70.32	0	0
	221.58	185.32	215.32	176.58	235.32	184.07	163.09	108.47	30.32	26.58	10.32
	221.58	150.32	135.32	206.58	200.32	175.32	141.58	121.8	66.14	0	0
	211.58	230.32	145.32	161.58	188.82	181.67	131.58	105.32	95.32	6.58	10.32
	184.54	226.65	235.32	198.86	193.01	163.63	148.07	105.32	100.32	1.58	5.32
	214.67	170.32	140.32	155.75	195.32	190.32	161.58	99.33	155.32	28.64	0
	221.58	220.32	155.32	176.58	190.32	215.32	139.89	115.32	140.32	31.58	5.32
	216.58	230.32	161.99	141.03	170.32	184.89	165.87	135.32	95.32	36.58	0
	229.02	205.32	235.32	161.47	217.59	160.81	145.04	131.51	136.11	26.58	55.32
	216.58	240.32	214.4	181.58	247.93	186.27	154.05	108.17	152.46	1.58	10.32
	146.58	210.32	170.32	181.9	224.48	190.32	131.65	135.32	40.32	0	195.32
	174.65	223.16	210.32	181.58	185.32	180.32	131.58	85.32	60.69	1.58	0
	176.58	220.32	160.32	175.46	195.32	175.32	136.58	88.44	40.32	24.38	0
	196.58	160.73	229.73	192.3	224.42	180.42	176.58	90.56	79.84	0.04	8.92
	211.58	236.23	215.32	186.58	220.32	170.32	131.58	137.28	35.32	0	0
	229.56	191.03	225.32	195.35	210.32	178.98	125.27	67.5	162.3	0	0
	193.72	230.32	160.32	181.58	225.99	195.25	126.58	115.72	45.32	0	0
	196.58	215.32	226.84	181.58	200.32	180.32	134.14	145.32	30.32	16.58	0
	208.69	176.89	205.32	181.58	206.19	130.32	174.38	105.32	155.32	0	0
	231.58	235.32	204.8	166.58	195.32	155.32	171.58	110.32	50.32	5.93	29.89
	211.58	206.69	217.82	176.58	205.32	205.32	181.58	90.32	64.79	6.58	0
	226.58	163.76	228.29	141.58	209.93	228.46	181.58	76.03	82.19	6.58	0
	171.58	242.08	225.32	175.96	210.32	230.32	152.5	85.32	35.32	0	0
	205.03	240.32	161.88	201.58	198.71	161.95	151.58	75.32	110.32	0	45.32
	171.58	190.32	155.73	161.58	150.32	175.39	154.09	100.32	80.32	0	0
	191.58	185.32	165.32	201.58	190.32	205.32	120.79	130.32	108.74	0	0
	216.58	170.32	166	106.58	245.57	202.82	175.86	87.78	53.73	11.53	0
	221.58	250.32	170.16	181.58	225.32	225.32	153.36	123.75	55.32	0	57.51
	216.58	182.48	168.22	156.58	183.56	188.65	131.58	120.32	68.65	0	11.84
	221.58	205.32	233.25	181.58	185.32	255.32	127.2	115.32	55.32	0	60.71
	171.58	175.32	155.32	141.58	193.22	210.85	151.58	110.35	98.57	0	60.32
	199.72	220.32	235.32	161.58	210.32	218.09	154.58	75.32	0	0	51.66
	206.58	225.89	205.32	216.58	186.23	190.32	148.61	105.32	60.32	91.58	53.85
	213.79	165.32	225.32	171.58	185.32	205.32	171.58	126.57	65.32	0	30.32
	176.58	205.32	160.32	146.58	197.21	195.32	134.81	155.32	90.32	0	0
	201.58	215.32	215.32	150.75	190.32	206.05	169.71	80.32	57.39	0	0
	223.64	183.89	180.32	157.05	173.13	202.36	121.58	95.32	25.32	0	0
	171.58	167.51	154.62	137.79	220.32	198.05	137.17	135.32	45.32	0	0
	221.58	210.32	215.32	184.82	172.06	195.32	106.46	134.05	35.32	21.58
	216.58	253.71	165.32	140.47	210.32	234.67	153.72	88.82	20.32	16.58
	190	265.32	215.32	191.58	212.91	183.95	116.58	146.76	70.32	0
	226.58	250.32	225.32	221.58	260.32	185.32	151.58	55.32	54.48	0
	171.07	185.32	153.56	206.84	170.32	189.11	156.58	85.32	39.83
	246.58	190.64	165.32	146.58	230.32	212.29	169.01	145.32	75.32
	226.58	235.32	178.62	192.85	204.01	205.32	119.61	130.96	170.32
	181.58	174.07	225.32	226.58	215.32	188.86	201.58	70.32	50.32
	202.65	197.65	200.32	151.58	203.84	213.13	136.58	245.32	71.71
	236.58	170.32	195.32	196.95	233.79	196.26	141.58	100.32	35.32
	166.58	218.38	160.32	226.02	215.32	178.13	136.58	140.32	0
	216.58	188.86	154.13	201.58	235.32	208.79	151.58	155.32	0
	231.58	235.32	225.55	186.58	233.24	230.32	191.58	65.32	74.23
	176.58	225.32	220.32	209.31	235.32	208.56	179.57	133.7	180.32
	236.58	220.32	230.32	206.58	230.32	233.61	116.58	80.32	0
	216.58	192.96	212.49	196.58	193.63	215.32	131.58	69.8	120.12
	206.58	255.32	205.32	231.58	195.32	195.32	171.35	73.49	39.35
	230.72	260.32	150.32	178.27	237.45	195.32	152.31	92.51	65.32
	161.58	170.32	140.32	206.58	198.55	200.32	129.22	90.32	40.32
	216.58	170.32	173.78	198.08	230.32	235.32	116.97	140.32	107.59
	199.91	200.32	150.32	172.44	185.53	187.85	98.53	75.85	46.72
	221.58	243.63	248.48	221.58	168.4	198.76	151.58	75.32	80.32
	176.58	164.55	156.9	176.58	247.42	195.32	138.77	130.32	80.32
	216.58	231.63	185.32	216.58	230.32	215.32	161.73	133.73	140.32
	241.58	242.26	171.19	218.2	222.8	199.32	161.58	70.32	75.32
	216.58	210.9	185.32	206.58	239.9	228.18	166.58	75.32	100.32
	191.58	230.32	220.69	176.58	242.9	185.47	136.58	120.32	118.97
	221.58	195.32	214.7	196.58	180.66	202.26	156.58	75.32	115.32
	236.58	255.32	185.32	126.58	230.32	210.32	111.58	95.32	63.65
	216.58	159.34	230.32	191.49	205.32	205.32	156.58	89.73	100.32
	235.06	230.32	244.89	214.11	238.49	189.49	106.58	143.13	115.32
	206.58	228.82	245.32	229.71	245.32	226.99	121.28	74.54	110.32
	201.32	158.72	230.32	199.13	220.32	215.32	136.58	150.32	70.32
	176.58	180.32	230.32	221.08	227.52	188.32	142.6	77.57	123.88
	243.53	235.32	207.68	194.12	212.72	213.25	165.06	70.32	120.14
	250.29	227.14	165.32	216.58	209.29	219.15	180.42	85.32	60.32
	185.87	225.32	225.32	214.08	235.32	183.63	156.3	165.45	121.63
	186.58	185.32	195.32	213.68	208.07	195.32	148.84	110.32	55.34
	191.58	175.32	234.69	195.75	225.32	215.32	141.58	49.21	130.32
	236.58	229.49	235.14	216.58	225.32	208.26	166.5	80.32	100.06
	221.58	160.32	165.32	195.32	220.32	196.09	149.61	70.32	125.32
	146.58	150.32	235.32	181.58	232.2	220.32	144.21	155.32	112.68
	225.46	175.32	200.32	191.58	225.32	188	141.58	115.32	121.45
	216.58	218.39	235.32	206.58	219.07	210.32	126.58	75.32	52.4
	246.58	258.54	230.32	246.58	205.84	217.89	136.58	143.96	70.32
	246.58	265.19	177.1	207.72	205.32	200.32	146.58	68.85	128.5
	217.98	198.5	220.32	206.58	218	170.32	137.07	60.32	134.18
	225.57	253.04	215.32	204.85	220.32	195.32	156.58	71.44	120.64
	221.58	220.2	209.71	161.58	222.99	205.32	141.58	150.32	113.71
	213.27	215.32	230.32	231.58	226.03	180.32	171.58	85.32	117.59
	233.3	202.82	200.32	171.58	230.32	200.32	141.58	58.7	60.32
	236.58	255.52	223.15	184.02	253.48	189.27	140.38	83.99	116.74
	196.58	247.63	235.62	201.45	225.32	195.32	136.14	167.09	129.27
	171.58	230.32	218.77	170.91	194.42	196.01	136.14	152.92	0.32
	250.36	192.15	210.32	237.44	250.32	265.32	196.58	69.32	113.97
	206.58	265.32	252.06	193.25	206.25	230.32	149.84	45.57	109.64
	207.38	177.74	254.36	201.03	224.53	185.32	141.58	96.93	129.66
	181.58	195.32	205.32	159.34	240.46	190.74	106.29	165.32	124.66
	201.58	268.17	255.32	216.58	235.32	200.91	156.58	76.69	110.32
	205.62	200.32	233.94	173.35	235.32	220.32	152.79	85.32	115.32
	203.84	250.32	215.32	222.8	265.32	200.32	176.58	100.76	68.59
	191.58	200.32	217.17	228.06	235.69	230.97	168.98	168.3	104.21
	216.45	196.38	225.32	182.24	235.32	200.32	131.58	60.32	106.9
	185.11	242.96	155.32	151.11	260.32	150.32	165.88	55.32	75.32
	201.58	240.32	245.85	225.15	224.71	215.32	166.58	150.91	100.32
	236.58	225.32	244.95	201.58	255.32	215.32	161.58	157.67	110.32
	216.58	190.84	260.32	215.15	220.32	213.2	141.58	166.39	90.32
	226.58	215.32	260.32	176.58	230.32	217.52	147.48	85.32	100.32
	221.58	210.32	180.32	213.93	212.46	195.32	186.58	58.08	70.45
	191.58	263.65	215.95	165.06	290.32	215.74	123.6	165.32	94.11
	234.62	239.49	240.32	176.58	233.67	195.32	201.58	155.32	106.04
	234.23	200.32	221.69	228.49	230.32	225.32	138.06	97.97
	232.35	212.42	198.71	241.58	217.4	160.32	161.58	72.7
	211.58	180.32	255.32	221.58	244.66	140.32	151.58	91.91
	232.33	232.41	219.03	177.52	255.32	150.32	186.58	100.32
	187.09	241.61	188.38	191.58	210.32	227.47	101.58	70.32
	234.48	253.01	230.32	211.58	220.32	160.32	150.04	95.32
	231.58	248.31	202.2	235.67	223.04	204.11	166.58	84.95
	226.67	224.85	210.36	227.36	210.32	150.32	171.58	165.32
	218.62	257.53	247.1	199.22	202.11	222.61	78.08	140.32
	203.89	240.32	222.02	157.9	240.32	200.32	151.58	162.99
	251.58	190.32	255.32	216.58	285.32	160.32	186.58	157.45
	225.45	237.39	239.56	181.58	220.32	145.32	111.58	153.58
	223.91	205.32	195.32	171.58	200.73	255.32	77.25	187.15
	221.58	232.69	248.61	236.08	220.32	140.32	146.58	172.86
	226.58	233.75	270.32	206.58	250.32	195.32	202.37	151.37
	231.58	255.32	253.28	197.2	225.32	192.92	111.58	145.32
	211.58	225.32	259.55	216.82	215.32	237.8	146.58	142.96
	236.58	202.67	227.68	237.89	239.96	225.32	162.56	150.32
	186.58	255.32	233.89	208.67	234.49	208.95	146.58	170.32
	231.58	220.32	242.95	219.33	212.85	215.32	153.83	128.24
	193.33	229.05	263.64	176.72	205.32	160.39	139.66	115.32
	180.55	245.32	272.66	185.8	242.91	222.13	211.58	115.07
	251.58	208.26	246.03	180.94	236.97	205.32	156.58	149.23
	230.51	233.94	240.32	232.25	280.32	221.18	141.29	159.33
	221.58	242.08	227.6	226.58	225.32	205.32	169.08	175.32
	226.58	255.32	192.39	211.58	234.02	155.32	146.58	130.32
	201.58	219.97	207.4	236.58	190.32	241.86	84.89	120.32
	226.58	275.32	214.85	195.99	275.32	185.32	171.58	121.78
	205.91	243.62	233.2	215.04	232.87	210.32	150.98	151.21
	216.58	260.65	255.32	219.31	205.32	143.89	166.58	133.35
	242.4	210.32	234.47	239.69	218.65	210.32	96.58	88.04
	216.58	217.82	231.85	219.44	165.32	230.38	79.27	115.32
	229.08	237.37	257.16	161.89	204	142.1	201.58	123.5
	200.08	251.57	233.24	144.18	235.47	195.46	167.66	65.32
	202.87	275.32	258.84	161.58	195.32	220.32	161.58	138.53
	238.11	230.32	215.95	196.58	238.5	285.32	143.81	80.62
	246.58	245.02	257.72	206.58	160.32	189.67	213.85	35.32
	236.58	208.48	220.32	191.58	185.32	195.32	151.58	149.77
	246.54	198.34	194.42	216.58	265.32	150.32	164.11	130.32
	221.58	245.32	230.32	221.58	211.22	215.32	160.69	100.38
	195.04	225.32	195.85	155.22	224.87	216.09	111.58	142.32
	206.58	240.32	254.54	171.63	220.32	205.19	158.18	162.32
	211.77	210.32	245.32	206.58	215.32	197.77	86.58	63.65
	241.58	272.97	250.32	226.85	215.32	283.55	172.3	47.88
	256.58	222.12	260.32	191.58	205.32	195.32	71.58	45.32
	231.58	190.32	255.32	201.58	330.32	210.32	161.58	94.64
	231.58	208.68	255.32	225.64	220.32	260.32	172.58	132.35
	245.02	225.09	245.32	184.84	200.32	125.32	186.58	92.01
	231.58	239.02	265.62	171.58	280.32	214.7	116.43	95.32
	229.31	245.32	230.32	192.08	215.32	215.32	118.64	143.12
	249.18	285.32	261.53	231.58	217.67	185.32	160.1	35.32
	246.58	260.04	250.32	246.58	210.32	204.07	154.52	91.97
	240.24	248.99	206.1	207.79	230.5	180.32	171.15	52.6
	241.58	220.32	263.79	192.01	230.32	225.32	95.92	60.32
	216.58	255.32	220.32	211.58	155.32	200.32	177.97	63.14
	225.14	229.94	200.32	203.72	213.84	210.32	110.51	53.95
	256.38	242.76	250.32	215.89	241.87	209.14	120.12	140.29
	216.58	252.44	213.62	221.57	280.32	235.32	108.42	84.8
	216.58	275.04	223.13	206.58	228.58	185.32	111.58	26.99
	261.58	235.32	220.32	180.74	228.49	139.06	111.58	180.32
	227.34	241.78	240.32	200.05	257.36	145.32	177.83	25.32
	281.58	265.32	215.32	222.11	240.32	195.32	78.44	56.75
	231.58	255.32	207.19	216.58	239.99	150.32	126.58	140.32
	214.59	270.32	215.32	226.58	260.32	190.8	106.58	30.32
	235.92	235.32	204.04	239.24	170.32	190.32	176.58	75.32
	257.72	240.32	200.32	229.28	161.4	150.32	174.58	130.95
	236.52	232.24	270.32	206.58	215.32	280.32	118.16	110.32
	225.42	230.32	258.7	218.56	224.57	300.32	101.58	70.32
	224.71	239.9	275.32	188.79	190.32	140.32	206.58	111.75
	241.58	221.18	256.69	224.32	152.87	209.32	61.58	90.01
	266.58	245.32	235.32	241.58	252.62	190.64	151.58	68.17
	214.22	292.91	253.87	186.58	320.32	215.32	168.4	170.32
	241.58	241.44	205.32	242.34	155.21	260.32	191.58	110.32
	271.58	228.63	194.12	141.58	231.86	208.6	114.35	95.42
	230.33	260.32	247.09	214.05	212.86	220.32	171.58	74.82
	208.99	215.32	195.32	155.36	296.28	188.05	106.58	90.32
	250.07	270.32	240.32	139.79	215.32	192.2	167.85	77.46
	241.58	287.16	241.97	194.73	220.32	175.32	132.24	81.03
	241.58	288.41	175.32	231.58	212.48	225.23	121.58	110.32
	236.58	245.32	210.32	196.86	205.32	180.32	117.01	99.03
	234.23	268.18	250.1	147.26	174.45	142.32	135.14	129.97
	256.58	265.32	225.32	141.58	233.2	239.49	106.58
	231.58	246.22	174.5	229.55	220.8	123.47	181.58
	264.56	271.99	285.32	235.04	205.32	135.32	177.14
	241.58	206.12	236.35	201.58	245.32	204.52	146.58
	213.12	235.32	198.05	199.46	197.59	211.36	171.58
	250.55	241.56	165.32	230.58	160.32	226.48	106.58
	261.58	211.39	180.32	271.58	171.63	185.32	184.19
	246.58	253.49	205.32	212.22	220.32	230.32	147.79
	236.58	278.28	234.65	204.54	216.7	195.81	156.58
	246.58	265.32	254.87	219.17	235.41	262.88	176.58
	230.13	250.32	243.82	231.58	155.32	204.37	186.58
	251.58	265.32	258.37	219.14	198.49	195.32	111.58
	256.58	245.32	180.32	189.62	235.32	130.32	93.63
	261.58	250.32	232.6	191.58	235.68	227.48	108.05
	206.58	220.32	240.32	220.62	210.58	194.01	163.94
	183.58	252.63	225.32	202.14	152.2	180.32	116.58
	228.99	185.32	280.32	222.57	140.2	198.61	181.58
	255.13	250.32	269.57	223.58	232.45	210.32	251.58
	246.58	254.07	262.1	201.58	155.32	220.9	181.58
	231.58	240.32	215.68	151.58	290.32	240.32	119.08
	244.8	255.32	240.32	251.58	145.32	230.32	106
	234.5	265.4	252.49	149.48	230.32	154.7	174.85
	256.48	250.32	235.32	187.41	215.32	230.02	129.75
	261.58	265.32	246.35	204.2	232.97	190.32	176.58
	215.63	275.32	252.04	190.33	225.32	255.32	151.58
	251.58	268.12	175.32	196.58	201.34	274.21	98.56
	242.54	266.97	208.87	215.95	255.32	211.73	126.21
	161.58	267.81	240.32	196.58	215.32	198.72	151.58
	240.15	252.88	233.39	209.59	213.23	213.2	101.58
	236.58	240.32	229.03	196.58	220.32	190.62	171.58
	266.58	220.32	296.15	214.19	250.32	230.62	121.58
	251.58	290.32	274.42	226.58	203.17	190.32	101.58
	238.16	230.95	242.89	200.27	243.4	155.32	168.29
	184.89	245.32	256.99	216.58	155.32	155.55	187.47
	246.58	250.32	230.32	133.72	251.99	165.32	60.66
	220.86	218.27	256.5	201.58	255.32	237.54	156.16
	255.37	272.5	285.32	196.58	240.32	232.39	91.58
	231.58	240.7	255.25	221.58	221.56	165.97	146.58
	251.58	195.32	181.27	211.58	206.85	125.04	126.58
	241.58	245.74	218.85	186.58	295.32	163.1	161.47
	231.58	240.77	220.32	197.76	255.56	150.32	131.58
	250.79	259.23	232.85	138.25	244.47	195.32	134.84
	238.01	274.63	203.28	211.58	255.32	235.18	111.9
	236.58	264.58	220.32	226.58	200.32	235.32	160.19
	291.58	245.32	201.94	146.58	137.77	206.11	138.08
	256.58	255.32	265.63	238.83	211.58	160.32	126.58
	231.58	193.24	245.32	197.52	223.3	155.32	157.33
	246.58	252.59	221.74	251.58	213.63	160.32	135.19
	290.91	220.32	218.9	181.58	200.96	145.59	86.58
	234.43	262.38	216.2	131.62	219.79	208.59	86.58
	241.58	190.32	240.32	214.2	225.32	227.22	121.7
	241.58	260.32	310.32	239.46	165.32	136.21	146.58
	276.58	260.32	220.65	235.25	305.32	165.32	86.58
	167.56	305.32	236.56	248.86	220.32	200.32	121.58
	251.58	275.32	224.71	176.34	201.41	170.32	154.97
	173.7	269.07	230.32	156.58	167.98	150.32	101.58
	235.01	221.79	255.32	142.41	298.44	164.34	106.58
	251.58	219.73	245.32	209.76	205.97	155.32	161.78
	238.62	240.32	161.99	206.58	202.06	121.3	181.58
	246.58	268.33	155.32	180.41	250.88	207.27	98.48
	226.58	271.57	220.32	222.72	242.07	183.29	86.28
	256.58	260.32	255.25	171.58	160.32	225.84	165.08
	241.58	170.32	235.32	139.08	200.32	255.32	153.57
	269.72	211.09	250.32	196.99	275.32	159.76	81.58
	251.58	234.06	173.61	196.58	280.32	245.32	96.79
	241.58	200.36	255.32	203.07	255.32	210.76	113.78
	186.58	185.32	200.73	201.58	255.32	230.32	127.32
	251.58	247.95	245.32	196.92	256.07	155.32	86.58
	241.58	205.32	178.18	196.58	211.7	205.32	88.61
	261.89	258.18	235.32	223.66	262.19	160.32	156.58
	274.58	250.32	250.32	221.58	230.32	150.32	160.49
	273.71	234.38	155.32	199.78	214.69	165.32	136.58
	246.58	267.39	243.55	249.43	247.68	230.32	161.58
	226.58	263.5	200.32	161.58	175.32	215.32	156.58
	241.58	263.37	230.32	246.58	275.32	230.32	171.58
	243.99	222.18	251.46	236.58	177.2	185.32	166.58
	236.58	226.06	253.57	191.58	165.32	152.26	76.58
	269.45	243.91	195.32	222.65	167.68	240.32	126.58
	261.58	238.3	172.48	201.58	208.35	240.32	96.58
	163.46	247.32	235.32	136.58	177.3	235.32	160.6
	246.58	248.71	151.53	137.83	240.32	240.32	131.58
	253.27	182.32	210.32	221.58	183.61	230.32	177.48
	246.58	240.32	185.32	196.58	170.32	208.7	171.58
	261.58	310.32	230.32	196.85	205.32	169.83	116.22
	262.07	265.32	280.88	218.86	165.32	165.32	78.8
	236.58	250.32	220.32	133.69	170.32	195.32	124.89
	196.77	250.32	170.32	160.99	227.8	197.89	71.58
	260.84	310.32	290.32	199.18	174.4	222.95	97.39
	201.58	258.71	185.84	141.58	200.47	165.32	131.58
	226.58	293.73	239.61	206.58	205.32	210.32	126.58
	266.58	190.32	235.67	208.58	179.73	145.28	81.58
	264.08	261.05	228.59	131.58	240.32	177.64	116.94
	201.58	255.32	300.32	176.58	252.62	235.32	141.58
	289.87	268.97	221	222.12	250.32	175.32	86.58
	250.53	268.21	247.67	201.58	178.34	158.87	94.32
	241.58	185.32	250.15	195.24	221.4	215.32	83.41
	249.91	278.49	273.33	241.58	250.32	190.32	101.58
	258.37	205.32	284.81	226.58	196.25	134.37	76.88
	241.58	266	281.57	182.2	145.32	225.32	158.47
	158.58	303.45	259.9	251.58	160.32	180.74	75.23
	221.58	185.07	260.32	200.01	195.5	216.87	181.58
	246.58	269.44	235.32	209.17	255.32	195.32	126.58
	281.58	281.3	287.96	250.73	229.81	243.38	117.44
	256.58	250.32	275.32	206.06	165.32	180.32	90.62
	236.58	264.8	215.32	212.16	268.18	167.58	103.46
	236.11	235.97	285.32	246.85	175.32	131.2	161.77
	246.58	232.02	255.32	211.58	172.79	185.54	135.02
	271.58	245.32	228.03	202.83	220.32	175.85	136.58
	230.91	238.78	249.29	238.68	207.87	213.99	81.58
	265.3	179.38	260.32	261.58	235.32	175.32	96.58
	261.58	247.54	258.25	237.8	245.32	209.04	96.58
	164.36	200.78	227.04	266.58	135.32	215.74	152.99
	261.58	280.32	175.32	201.58	248.83	147.22	139.26
	266.58	234.99	231.29	206.58	180.32	170.32	164.91
	162.62	253.72	250.88	185.1	247.38	152.22	143.55
	221.58	310.32	234.26	187.89	263.57	144.52	71.58
	238.46	306.57	240.3	180.97	242.14	231.99	102.75
	255.03	185.32	234.27	187.81	140.98	145.71	136.58
	287.4	235.32	245.32	220.01	151.37	130.32	136.58
	155.94	258.24	225.08	221.27	275.32	132.29	101.58
	241.83	270.32	235.32	226.24	215.32	208.44	83.7
	236.58	205.32	180.32	201.25	256.57	128.82	68.47
	192.36	260.32	230.32	175.71	205.32	135.94	161.58
	242.24	290.32	252.02	156.58	179.61	207.14	166.81
	212.2	208.73	240.32	140.16	170.32	200.32	115.63
	223.43	220.32	230.65	152.78	228.31	148.88	111.58
	230.13	250.32	230.32	240.47	164.81	188.88	125.24
	276.71	240.32	210.32	186.58	154.67	125.32	151.58
	224.71	285.32	243.38	162.54	190.48	178.83	183.8
	161.58	262.46	160.89	206.58	166.05	146.46	116.58
	246.58	225.32	270.32	231.58	230.32	215.32	146.58
	246.58	304.21	225.32	216.58	255.32	160.32	171.58
	216.58	272.82	234.05	156.58	250.32	220.32	96.58
	240.48	245.32	260.32	191.58	165.32	210.32	143.85
	261.58	185.32	225.32	210.05	255.32	210.32	156.58
	266.58	265.32	169.46	191.58	172.46	175.32	111.58
	231.58	295.32	272.6	149.85	172.25	145.32	103.1
	272.14	197.41	237.95	167.65	183.65	154.65	145.08
	181.58	187.53	245.32	243.31	179.61	120.32	116.58
	241.19	265.32	280.32	201.58	200.42	181.35	146.58
	266.58	250.32	204.68	188.99	232.28	230.79	92.97
	216.58	251.39	283.4	223.19	156.12	213.35	121.58
	266.58	246.76	246.62	161.58	165.32	170.32	103.61
	216.58	253.76	157.12	196.58	233.05	215.32	86.73
	286.58	223.04	260.32	231.58	165.1	165.32	82.09
	204.9	259.69	169.94	146.58	264.23	150.32	161.58
	288.97	235.32	265.32	137.56	199.41	126.67	171.98
	261.58	248.38	273.52	136.58	237.17	131.45	166.58
	241.58	260.32	281.24	191.58	158.61	145.32	136.58
	251.58	243.13	257.83	236.66	227.61	222.26	167.52
	167.08	245.32	205.32	174	148.88	175.32	81.58
	226.58	289.39	261.64	246.58	145.32	143.65	112.58
	241.58	270.32	230.32	155.73	210.32	160.32	56.58
	241.58	215.32	240.32	226.58	205.32	175.32	126.58
	241.58	237.54	286.57	138.54	191.18	150.32	101.82
	241.58	210.32	245.32	136.58	200.21	165.7	154.66
	256.33	233.81	162.77	241.58	232.59	135.32	61.58
	256.58	276.6	229.15	226.58	186.39	200.32	91.58
	166.58	257.22	155.32	237.04	150.32	185.07	76.58
	271.58	185.32	255.32	232.25	168.77	145.59	101.58
	251.58	175.32	234.19	276.58	249.51	130.32	156.58
	206.58	295.32	255.32	157.7	226.89	175.32	96.58
	214.56	267.95	220.32	239.34	215.32	255.32	56.58
	231.58	244.68	234.66	241.58	140.32	214.87	131.19
	241.58	271.6	260.32	156.58	150.53	187.89	91.58
	204.58	286.59	219.15	186.58	160.78	155.32	156.58
	251.58	258.1	210.32	208.85	226.24	149.27	56.58
	241.58	258.14	160.32	241.58	141.41	185.32	127.83
	293.98	255.32	235.32	156.58	220.32	180.32	98.58
	218.79	275.32	220.69	151.58	175.32	229.08	161.58
	289.01	250.32	237.36	227.08	225.32	214.04	87.42
	276.92	265.32	265.32	266.58	233	180.32	136.46
	181.58	246.87	285.32	136.58	205.32	185.32	147.8
	161.58	265.32	255.8	201.98	192.83	200.32	137.69
	246.58	247.63	265.32	218.35	227.97	216.99	118.08
	246.58	250.32	242.97	146.58	182.55	195.43	46.11
	261.58	278.25	220.32	153.96	150.32	195.32	132.88
	146.58	297.69	185.68	161.58	247.47	181.89
	226.92	270.32	205.32	158.02	228.65	215.32
	146.58	220.32	155.32	186.58	190.9	195.32
	261.58	250.32	225.32	247.27	165.32	155.32
	251.58	255.32	215.32	166.58	224.36	160.32
	251.58	309.29	234.9	236.58	240.32	170.64
	244.45	267.46	277.3	111.58	162.67	140.85
	258.72	234.02	205.04	116.58	190.32	190.32
	224.91	236.57	178.77	154.08	200.05	190.32
	256.58	286.34	220.32	186.58	190.18	139.79
	261.58	256.3	230.32	230.2	181.28	157.89
	186.58	300.32	250.32	251.58	190.32	160.46
	266.58	220.32	168.57	141.58	150.32	205.32
	245.03	249.68	262.36	177.26	155.32	148.3
	166.94	272.39	180.32	146.01	210.32	227.31
	271.58	240.32	182.78	131.58	227.1	190.32
	196.58	260.32	265.32	180.03	190.32	183.32
	261.58	270.32	179.53	114.51	215.32	135.32
	189.82	245.32	223.08	151.58	230.32	228.45
	162.43	250.32	200.32	226.46	200.21	200.32
	271.58	285.32	195.32	225.27	202.39	125.67
	214.92	265.32	295.32	199.81	233.16	150.3
	266.58	273.78	295.32	186.58	168.65	204.84
	279.86	255.32	271.04	198.54	200.32	185.32
	253.05	285.32	187.73	176.58	167.17	190.36
	186.58	233.84	190.32	216.58	155.32	201.93
	291.58	179.22	270.32	251.83	185.32	200.32
	272.27	225.32	209.08	144.57	198.37	133.16
	253.17	225.32	280.32	176.58	215.32	175.32
	253.27	280.32	261.76	126.58	232.72	140.65
	217.12	290.55	261.2	181.58	211.76	192.2
	267.1	280.95	165.32	219.76	200.32	155.32
	141.58	170.11	217.82	181.58	161.94	145.16
	165.96	160.78	183.67	152.5	184.65	165.32
	286.58	246.24	240.32	241.89	155.32	222.43
	286.58	300.32	180.32	131.58	205.32	155.32
	216.58	265.32	265.69	166.58	171.99	190.32
	184.55	167.1	177.65	191.61	205.32	169.77
	162.8	281.99	187.15	212.5	215.32	177.33
	235.03	185.32	195.32	217.74	175.89	174.08
	267.49	229.18	265.32	206.58	229.07	152.91
	186.58	228.02	255.32	211.58	200.32	167.9
	221.58	260.32	175.32	241.58	206.84	185.29
	236.58	260.32	175.32	216.72	150.32
	280.77	247.47	275.32	209.11	206.7
	206.58	265.32	230.32	149.06	200.32
	267.69	270.32	272.26	196.58	211.76
	157.23	269.04	252.25	177.56	210.32
	271.58	200.32	175.32	126.58	190.32
	233.16	251.27	240.32	151.58	185.32
	181.58	260.32	250.32	211.58	215.32
	206.58	200.32	217.31	211.58	191
	184.14	165.15	230.32	221.58	186.76
	176.58	265.32	215.32	182.81	195.86
	181.58	218	165.32	191.58	200.32
	183.52	235.58	209.52	132.57	200.32
	166.97	191.07	190.32	231.37
	261.58	255.32	250.32	211.58
	269.66	265.73	190.32	180.71
	184.33	280.32	170.86	181.58
	185.2	210.49	145.32	181.58
	181.58	220.43	270.32	150.58
	286.58	249.07	240.31	161.58
	172.94	230.32	187.35	196.58
	271.58	201.11	180.29	181.58
	225.36	195.32	272.51	176.58
	201.58	226.27	183.38	156.86
	256.58	255.32	177.92	226.91
	276.58	175.32	137.61	215.72
	266.58	233.06	187.23	191.58
	166.74	272.7	237.46	187.54
	146.58	269.32	170.32	181.58
	180.58	298.38	170.32	170.34
	236.58	263.09	300.32	186.58
	181.58	190.32	272.72	187.63
	181.58	299.51	260.63	155.66
	181.58	209.79	287.06	215.87
	208.84	285.72	177.48	191.58
	281.58	200.32	145.32	214.2
	186.58	269.65	190.32	167.65
	268.32	215.32	167.89	187.99
	256.58	190.32	274.73	188.5
	131.58	175.32	140.32	164.34
	169.64	275.32	207.72	179.83
	246.58	190.32	215.42	190.33
	146.58	242.39	250.32	178.28
	234.34	200.32	265.44	177.98
	207.41	189.15	225.32	183.43
	278.35	267.16	184.34	186.88
	185.59	285.32	193.5	191.58
	286.58	280.32	215.32	176.58
	261.58	280.32	140.32
	271.58	195.32	270.61
	143.06	191.41	165.32
	236.58	195.32	244.74
	218.22	270.32	240.32
	279.25	260.32	213.6
	146.58	195.32	228.27
	261.58	190.32	247.06
	174.23	280.32	225.53
	175.46	257.43	245.32
	184.39	205.32	183.57
	260.71	189.63	280.32
	251.58	236.36	255.88
	226.58	190.32	260.32
	260.12	175.32	250.32
	151.58	190.88	175.32
	251.58	195.32	248.88
	166.04	280.32	245.57
	246.58	234.03	221.88
	167.46	277.13	265.19
	258.85	210.32	165.97
	251.58	222.22	215.22
	226.75	190.32	159.22
	221.58	201.48	210.24
	141.58	188.71	184.33
	169.26	210.32	245.32
	211.58	200.32	258.62
	263.26	199.74	193.16
	251.58	280.73	221.7
	257.46	207.51	230.08
	131.58	215.32	255.32
	234.79	300.32	204.38
	196.58	185.32	235.32
	251.58	178.32	233.96
	121.58	185.32	217.91
	249.15	190.32	265.32
	269.82	283.36	205.32
	184.37	150.32	249
	241.58	180.32	240.32
	266.58	153.47	211.81
	166.58	260.32	196.41
	246.58	192.63	215.32
	251.58	195.62	245.32
	229	285.32	248.83
	231.58	260.32	222.23
	134.82	146.37	208.53
	222.14	175.32	220.32
	218.76	150.32	210.32
	221.58	181.99	220.32
	222.66	271.42	217.41
	255.25	249.84	225.32
	235.87	185.46	221.74
	234.02	275.32	235.32
	216.58	210.32	227.12
	201.58	261.82	245.32
	122.72	275.32	202.84
	251.58	180.32	240.32
	216.58	177.1	230.32
	261.58	269.88	206.48
	256.58	150.32	210.32
	241.58	245.32	195.32
	206.58	267.67	202.51
	241.58	230.32	201.57
	248.19	267.32	225.32
	180.09	230.32	242.82
	256.58	232.16	211.18
	171.58	254.73	230.32
	166.58	260.32	212.1
	246.58	265.51	212.14
	180.07	215.32	217.67
	235.02	271.09	230.32
	236.58	260.92	222.4
	217.68	210.32	226.63
	251.58	265.32	216.7
	256.58	246.22	215.32
	235.04	260.32
	250.82	200.32
	226.58	260.32
	231.58	244.66
	246.58	220.67
	186.58	255.32
	227.47	240.32
	246.58	275.32
	261.58	280.32
	244.47	279.24
	256.58	198.14
	232.22	280.32
	206.58	228.71
	246.58	250.32
	211.11	238.69
	241.58	240.32
	246.58	245.32
	251.03	242.85
	191.58	186.01
	171.58	192.5
	176.58	235.71
	236.58	250.32
	202	230.09
	251.58	220.91
	189.31	255.32
	231.2	236.75
	231.58	257.87
	212.23	261.6
	246.2	235.32
	251.58	194.9
	249.74	185.32
	236.58	236.04
	216.38	234.19
	201.58	255.32
	209.39	171.56
	221.58	262.48
	225.94	282.29
	246.58	230.32
	191.58	245.32
	231.58	240.32
	226.58	255.32
	236.58	231.29
	231.58	255.32
	233.96	207.29
	204.51	180.32
	241.58	234.63
	201.58	254.21
	246.58	262.67
	241.58	200.32
	241.58	256.1
	211.58	245.32
	216.58	245.32
	231.58	235.32
	216.58	210.32
	221.31	260.32
	231.58	211.92
	234.58	232.93
	236.58	260.32
	186.58	245.32
	221.58	227.49
	200.85	250.32
	191.58	247.28
	216.58	250.11
	226.58	245.32
	196.58	251.23
	206.58	224.99
	201.58	230.32
	183.6	196.84
	179.64	225.32
	195.69	250.32
	216.58	225.32
	218.54	222.74
	184.57	250.2
	196.58	231.07
	161.58	207.24
	181.58	230.32
	213.63	225.32
	206.58	225.32
	213.2	215.32
	185.73	233.54
	191.58	225.32
	203.35	225.32
	192.24	219.7
	186.58	215.99
	196.58	221.7
		240.32
		227.27
		188.32
		227.11

## Sheet: Fig. 4
Fig. 4a	Body weight change over the time of the experiment.
Litter 1	Day 0		Day 1		Day 2		Day 3		Day 4		Day 5		Day 6		Day 7
Animal	Weight [g]	% start	Weight [g]	% start	Weight [g]	% start	Weight [g]	% start	Weight [g]	% start	Weight [g]	% start	Weight [g]	% start	Weight [g]	% start
WT Ms. 1	18.79	100	18.16	96.6472	18.93	100.745	19.4	103.246	19.58	104.204	18.68	99.4146	17.94	95.4763	17.39	92.5492
WT Ms. 2	17.55	100	17.64	100.513	18.58	105.869	18.21	103.761	18.15	103.419	17.64	100.513	16.65	94.8718	15.46	88.0912
WT Ms. 3	19.34	100	19.48	100.724	20.1	103.93	20.18	104.343	20.25	104.705	19.86	102.689	19.45	100.569	18.51	95.7084
WT Ms. 4	20.19	100	20.43	101.189	21.17	104.854	21.32	105.597	21.84	108.172	20.89	103.467	19.68	97.474	18.86	93.4126
WT Ms. 5	19.43	100	19.65	101.132	19.43	100	19.38	99.7427	19.18	98.7133	19.48	100.257	18.47	95.0592	18.43	94.8533
Tgm3-/- Ms.1	20.28	100	20.34	100.296	21.16	104.339	21.6	106.509	21.65	106.755	20.48	100.986	20.07	98.9645	19.21	94.7239
Tgm3-/- Ms.2	21.73	100	21.35	98.2513	21.5	98.9416	21.49	98.8955	21.07	96.9627	20.36	93.6954	19.87	91.4404	19.33	88.9554
Tgm3-/- Ms.3	19.83	100	20.51	103.429	20.8	104.892	20.5	103.379	19.82	99.9496	19.35	97.5794	19.21	96.8734	18.08	91.175
Tgm3-/- Ms.4	22.27	100	21.8	97.8895	21.96	98.608	21.94	98.5182	21.41	96.1383	21.04	94.4769	20.14	90.4356	20.03	89.9416
Tgm3-/- Ms.5	20.23	100	20.11	99.4068	20.53	101.483	20.59	101.78	20.18	99.7528	19.36	95.6995	18.17	89.8171	sacrificied on Day 6
Litter 2	Day 0		Day 1		Day 2		Day 3		Day 4		Day 5	% start	Day 6	% start	Day 7	% start
Animal	Weight [g]	% start	Weight [g]	% start	Weight [g]	% start	Weight [g]	% start	Weight [g]	% start	Weight [g]		Weight [g]		Weight [g]
WT Ms. 6	15.51	100	15.65	100.903	15.81	101.934	16.18	104.32	16.46	106.125	15.83	102.063	15.24	98.2592	14.7	94.7776
WT Ms. 7	17.34	100	17.32	99.8847	17.18	99.0773	17.4	100.346	18.12	104.498	17.43	100.519	16.37	94.406	16.01	92.3299
WT Ms. 8	18.72	100	18.2	97.2222	18.42	98.3974	18.44	98.5043	18.28	97.6496	18.75	100.16	18.05	96.4209	17.82	95.1923
WT Ms. 9	18.58	100	18.61	100.161	19.02	102.368	19.25	103.606	18.87	101.561	18.1	97.4166	18.29	98.4392	17.66	95.0484
WT Ms. 10	19.58	100	19.38	98.9785	19.18	97.9571	19.17	97.906	19.25	98.3146	19.11	97.5996	19.45	99.3361	18.77	95.8631
Tgm3-/- Ms.6	19.78	100	19.2	97.0677	19.45	98.3316	19.94	100.809	20.29	102.578	19.24	97.27	18.34	92.7199	17.78	89.8888
Tgm3-/- Ms.7	21.4	100	21.58	100.841	21.64	101.121	21.64	101.121	21.58	100.841	21.16	98.8785	19.98	93.3645	19.5	91.1215
Tgm3-/- Ms.8	22.34	100	21.79	97.538	21.49	96.1952	21.04	94.1808	21.13	94.5837	21.38	95.7028	20.49	91.7189	20.23	90.5551
Tgm3-/- Ms.9	19.04	100	19.75	103.729	18.66	98.0042	18.55	97.4265	19.57	102.784	18.92	99.3697	18	94.5378	16.83	88.3929
Tgm3-/- Ms.10	20.18	100	19.77	97.9683	19.49	96.5808	19.53	96.779	19.78	98.0178	19.89	98.5629	19.54	96.8285	18.77	93.0129
Fig. 4b	Ratio of Hemoccult-positive animals over the time of the experiment.
Litter 1	Day 0		Day 1		Day 2		Day 3		Day 4		Day 5		Day 6		Day 7
Animal	Hemoccult	Ratio WT [%]	Hemoccult	Ratio WT [%]	Hemoccult	Ratio WT [%]	Hemoccult	Ratio WT [%]	Hemoccult	Ratio WT [%]	Hemoccult	Ratio WT [%]	Hemoccult	Ratio WT [%]	Hemoccult	Ratio WT [%]
WT Ms. 1	negative	0	positive	40	positive	60	positive	100	positive	100	positive	100	positive	100	positive	100
WT Ms. 2	negative	0	positive		positive		positive		positive		positive		positive		positive
WT Ms. 3	negative	0	negative		negative		positive		positive		positive		positive		positive
WT Ms. 4	negative	0	negative		positive		positive		positive		positive		positive		positive
WT Ms. 5	negative	0	negative		positive		No Feces		No Feces		positive		positive		positive
Tgm3-/- Ms.1	negative	Ratio Tgm3-/- [%]	negative	Ratio Tgm3-/- [%]	positive	Ratio Tgm3-/- [%]	positive	Ratio Tgm3-/- [%]	positive	Ratio Tgm3-/- [%]	positive	Ratio Tgm3-/- [%]	positive	Ratio Tgm3-/- [%]	positive	Ratio Tgm3-/- [%]
Tgm3-/- Ms.2	negative	0	positive	80	positive	100	positive	100	positive	100	positive	100	positive	100	positive	100
Tgm3-/- Ms.3	negative	0	positive		positive		positive		positive		positive		positive		positive
Tgm3-/- Ms.4	negative	0	positive		positive		positive		positive		positive		positive		positive
Tgm3-/- Ms.5	negative	0	positive		positive		positive		No Feces		No Feces		No Feces		Sacrificied on Day 6
Litter 2	Day 0		Day 1		Day 2		Day 3		Day 4		Day 5		Day 6		Day 7
Animal	Hemoccult	Ratio WT [%]	Hemoccult	Ratio WT [%]	Hemoccult	Ratio WT [%]	Hemoccult	Ratio WT [%]	Hemoccult	Ratio WT [%]	Hemoccult	Ratio WT [%]	Hemoccult	Ratio WT [%]	Hemoccult	Ratio WT [%]
WT Ms. 6	negative	0	negative	20	negative	40	positive	100	positive	100	positive	100	positive	100	positive	100
WT Ms. 7	negative		negative		negative		positive		positive		positive		positive		positive
WT Ms. 8	negative		negative		negative		positive		positive		positive		positive		positive
WT Ms. 9	negative		negative		positive		positive		positive		positive		positive		positive
WT Ms. 10	negative		positive		positive		positive		positive		positive		positive		positive
Tgm3-/- Ms.6	negative	Ratio Tgm3-/- [%]	negative	Ratio Tgm3-/- [%]	negative	Ratio Tgm3-/- [%]	negative	Ratio Tgm3-/- [%]	positive	Ratio Tgm3-/- [%]	positive	Ratio Tgm3-/- [%]	positive	Ratio Tgm3-/- [%]	positive	Ratio Tgm3-/- [%]
Tgm3-/- Ms.7	negative	0	positive	60	positive	80	positive	80	positive	100	positive	100	No Feces	100	positive	100
Tgm3-/- Ms.8	negative		positive		positive		positive		positive		No Feces		No Feces		positive
Tgm3-/- Ms.9	negative		negative		positive		positive		positive		positive		positive		positive
Tgm3-/- Ms.10	negative		positive		positive		positive		positive		positive		positive		positive
Fig. 4c	Disease Activity Index (DAI) score over the time of the experiment.
Litter 1	Day 0					Day 1					Day 2					Day 3					Day 4					Day 5					Day 6					Day 7
Animal	Stool	Blood	Weight	Sum	Mean WT	Stool	Blood	Weight	Sum	Mean WT	Stool	Blood	Weight	Sum	Mean WT	Stool	Blood	Weight	Sum	Mean WT	Stool	Blood	Weight	Sum	Mean WT	Stool	Blood	Weight	Sum	Mean WT	Stool	Blood	Weight	Sum	Mean WT	Stool	Blood	Weight	Sum	Mean WT
WT Ms. 1	0	0	0	0	0	0	2	2	4	1.6	0	0	0	0	1.2	2	2	0	4	2.5	0	2	0	2	2.5	2	2	0	4	4	2	4	2	8	6.2	4	4	3	11	9.75
WT Ms. 2	0	0	0	0	StDev WT	0	2	0	2	StDev WT	0	2	0	2	StDev WT	0	2	0	2	StDev WT	2	2	0	4	StDev WT	0	4	0	4	StDev WT	0	2	2	4	StDev WT	4	4	4	12	StDev WT
WT Ms. 3	0	0	0	0	0	0	0	0	0	1.49666	0	0	0	0	0.979796	0	2	0	2	0.866025	0	2	0	2	0.866025	0	4	0	4	1.26491	2	2	0	4	2.03961	4	4	2	10	2.27761
WT Ms. 4	0	0	0	0		2	0	0	2		0	2	0	2		0	2	0	2		0	2	0	2		2	4	0	6		4	4	1	9		2	2	2	6
WT Ms. 5	0	0	0	0		0	0	0	0		0	2	0	2		No Feces	0	0	0		No Feces	0	1	1		0	2	0	2		2	2	2	6		No Feces		2	2
Tgm3-/- Ms.1	0	0	0	0	Mean Tgm3-/-	2	0	0	2	Mean Tgm3-/-	2	2	0	4	Mean Tgm3-/-	2	2	0	4	Mean Tgm3-/-	2	2	0	4	Mean Tgm3-/-	2	4	1	7	Mean Tgm3-/-	4	4	1	9	Mean Tgm3-/-	2	4	2	8	Mean Tgm3-/-
Tgm3-/- Ms.2	0	0	0	0	0	2	2	1	5	3.6	2	2	1	5	4.4	2	2	1	5	6	2	4	1	7	6.6	2	4	2	8	8	2	4	3	9	8	2	4	4	10	9
Tgm3-/- Ms.3	0	0	0	0	StDev Tgm3-/-	2	2	0	4	StDev Tgm3-/-	2	2	0	4	StDev Tgm3-/-	2	4	0	6	StDev Tgm3-/-	2	4	0	6	StDev Tgm3-/-	4	4	1	9	StDev Tgm3-/-	2	4	1	7	StDev Tgm3-/-	2	4	2	8	StDev Tgm3-/-
Tgm3-/- Ms.4	0	0	0	0	0	0	2	1	3	1.0198	2	2	1	5	0.489898	4	4	1	9	1.67332	4	4	2	10	2	4	4	2	10	1.41421	0	4	3	7	0.894427	2	4	4	10	1
Tgm3-/- Ms.5	0	0	0	0		2	2	0	4		2	2	0	4		2	4	0	6		No Feces	4	2	6		No Feces	4	2	6		No Feces	4	4	8		Sacrificed on Day 6
		Multiple unpaired t-Tests							p value	0.112			p value		0.001272			p value		0.01094			p value		0.009048			p value		0.009048			p value		0.204954				p value		0.568571
									p value summary	n.s.			p value summary		*			p value summary		*			p value summary		*			p value summary		*			p value summary		n.s.				p value summary		n.s.
									Alpha	0.05			Alpha		0.05			Alpha		0.05			Alpha		0.05			Alpha		0.05			Alpha		0.05				Alpha		0.05
Litter 2	Day 0					Day 1					Day 2					Day 3					Day 4					Day 5					Day 6					Day 7
Animal	Stool	Blood	Weight	Sum	Mean WT	Stool	Blood	Weight	Sum	Mean WT	Stool	Blood	Weight	Sum	Mean WT	Stool	Blood	Weight	Sum	Mean WT	Stool	Blood	Weight	Sum	Mean WT	Stool	Blood	Weight	Sum	Mean WT	Stool	Blood	Weight	Sum	Mean WT	Stool	Blood	Weight	Sum	Mean WT
WT Ms. 6	0	0	0	0	0	2	0	0	2	1	2	0	0	2	1.6	0	2	0	2	2.4	No Feces	0	0	0	1.6	0	4	0	4	4	0	2	1	3	4.4	2	4	2	8	6.6
WT Ms. 7	0	0	0	0	StDev WT	0	0	0	0	StDev WT	0	0	0	0	StDev WT	0	2	0	2	StDev WT	0	2	0	2	StDev WT	0	2	0	2	StDev WT	2	2	2	4	StDev WT	2	4	3	9
WT Ms. 8	0	0	0	0	0	2	0	1	1	0.894427	0	0	1	1	1.0198	0	2	1	3	0.489898	0	0	1	1	1.0198	0	4	0	4	1.09545	0	2	2	4	1.0198	0	2	2	4	1.74356
WT Ms. 9	0	0	0	0		0	0	0	0		0	2	0	2		0	2	0	2		0	2	0	2		2	2	1	5		2	2	1	5		2	4	2	6
WT Ms. 10	0	0	0	0		0	2	0	2		0	2	1	3		0	2	1	3		0	2	1	3		0	4	1	5		2	4	0	6		2	4	2	6
Tgm3-/- Ms.6	0	0	0	0	Mean Tgm3-/-	0	0	1	1	Mean Tgm3-/-	0	0	1	1	Mean Tgm3-/-	0	0	0	0	Mean Tgm3-/-	2	2	0	4	Mean Tgm3-/-	2	2	1	5	Mean Tgm3-/-	2	4	3	9	Mean Tgm3-/-	2	0	4	6
Tgm3-/- Ms.7	0	0	0	0	0	0	2	0	2	1.8	2	2	0	4	3.6	0	2	0	2	2.4	2	2	0	4	4.2	0	4	1	5	5	No Feces	4	3	7	7.2	2	4	3	9	8.6
Tgm3-/- Ms.8	0	0	0	0	StDev Tgm3-/-	0	2	1	3	StDev Tgm3-/-	2	2	2	6	StDev Tgm3-/-	0	2	2	4	StDev Tgm3-/-	0	2	2	4	StDev Tgm3-/-	No Feces	4	2	6	StDev Tgm3-/-	No Feces	4	3	7	StDev Tgm3-/-	2	4	3	9
Tgm3-/- Ms.9	0	0	0	0	0	0	0	0	0	1.16619	0	2	1	3	1.62481	0	2	1	3	1.35647	2	2	0	4	0.4	2	4	0	6	1.09545	0	4	2	6	0.979796	2	4	4	10	1.35647
Tgm3-/- Ms.10	0	0	0	0		0	2	1	3		0	2	2	4		0	2	1	3		2	2	1	5		0	2	1	3		2	4	1	7		2	4	3	9
		Multiple unpaired t-Tests							p value	0.463			p value		0.218			p value		>0.999			p value		0.005			p value		0.462			p value		0.013				p value		0.276
									p value summary	n.s.			p value summary		n.s.			p value summary		n.s.			p value summary		*			p value summary		n.s.			p value summary		*				p value summary		n.s.
									Alpha	0.05			Alpha		0.05			Alpha		0.05			Alpha		0.05			Alpha		0.05			Alpha		0.05				Alpha		0.05
Scoring system for the Disease Activity Index (DAI)
Weight loss	Score		Stool	Score		Blood	Score
none	0		normal	0		Normal	0
1.0-3.3 %	1		loose	2		Hemocult-positivee	2
3.3-6.6 %	2		Diarrhea	4		Bleeding	4
6.6-10.0 %	3
>10.0 %	4
Fig. 4d	Ethical endpoint shown by the loss of body weight.
Animal	Litter	Starting body weight [g]			[%]	Body weight ethical endpoint [g]				[%] of starting body weight				Wilcoxon test
		Day				Day						Mean WT	StDev	p value	0.0137
WT Ms. 1	1	0		18.79	100	7		17.39		92.5492		93.7826		p value summary	*
WT Ms. 2	1	0		17.55	100	7		15.46		88.0912		Median	2.23437	Significantly different	yes
WT Ms. 3	1	0		19.34	100	7		18.51		95.7084		94.8154		(p<0.05)?
WT Ms. 4	1	0		20.19	100	7		18.86		93.4126				one- or two-tailed	two-tailed
WT Ms. 5	1	0		19.43	100	7		18.43		94.8533				p value?
WT Ms. 6	2	0		15.51	100	7		14.7		94.7776				Sum of positive,	4, -51
WT Ms. 7	2	0		17.34	100	7		16.01		92.3299				negative ranks
WT Ms. 8	2	0		18.72	100	7		17.82		95.1923
WT Ms. 9	2	0		18.58	100	7		17.66		95.0484
WT Ms. 10	2	0		19.58	100	7		18.77		95.8631		Mean Tgm3-/-
Tgm3-/- Ms.1	1	0		20.28	100	7		19.21		94.7239		90.7584	1.79751
Tgm3-/- Ms.2	1	0		21.73	100	7		19.33		88.9554		Median
Tgm3-/- Ms.3	1	0		19.83	100	7		18.08		91.175		90.2483
Tgm3-/- Ms.4	1	0		22.27	100	7		20.03		89.9416
Tgm3-/- Ms.5	1	0		20.23	100	6		18.17		89.8171
Tgm3-/- Ms.6	2	0		19.78	100	7		17.78		89.8888
Tgm3-/- Ms.7	2	0		21.4	100	7		19.5		91.1215
Tgm3-/- Ms.8	2	0		22.34	100	7		20.23		90.5551
Tgm3-/- Ms.9	2	0		19.04	100	7		16.83		88.3929
Tgm3-/- Ms.10	2	0		20.18	100	7		18.77		93.0129
Fig. 4f	Normalized colon length of WT and Tgm3-/- animals after DSS-treatment.
Animal	Colon length [cm]	Initial body weight [g]	Normalized body weight [cm/g]		Individual Percentage		Mean WT	% Mean WT		Welch´s t test
WT Ms.1	4	18.79		0.212879	84.9734		0.250524	100		p value	0.1214
WT Ms.2	3.8	17.55		0.216524	86.4284		StDev WT	%StDev WT		p value summary	n.s.
WT Ms.3	5	19.34		0.258532	103.196		0.0371906	14.8451		Significantly different	no
WT Ms.4	4.4	20.19		0.21793	86.9894					(p<0.05)?
WT Ms.5	4.3	19.43		0.221307	88.3376					one- or two-tailed	two-tailed
WT Ms.6	5.1	15.51		0.32882	131.253					p value?
WT Ms.7	5.3	17.34		0.305652	122.005
WT Ms.8	4.5	18.72		0.240385	95.9526
WT Ms.9	4.7	18.58		0.25296	100.972
WT Ms.10	4.9	19.58		0.250255	99.8926		Mean Tgm3-/-	% Mean Tgm3-/-
Tgm3-/- Ms.1	3.7	20.28		0.182446	72.8256		0.222109	88.6575
Tgm3-/- Ms.2	3.7	21.73		0.170272	67.966		StDev Tgm3-/-	%StDev Tgm3-/-
Tgm3-/- Ms.3	4.5	19.83		0.226929	90.5816		0.0346323	15.5925
Tgm3-/- Ms.4	4.6	22.27		0.206556	82.4494
Tgm3-/- Ms.5	n. a. colon broken	20.23		n. a.	n.a.
Tgm3-/- Ms.6	5	19.78		0.252781	100.901
Tgm3-/- Ms.7	5.3	21.4		0.247664	98.8581
Tgm3-/- Ms.8	4.7	22.34		0.210385	83.9778
Tgm3-/- Ms.9	5.5	19.04		0.288866	115.304
Tgm3-/- Ms.10	4.3	20.18		0.213082	85.0545

## Sheet: Supplementary Fig. S1b
Supplementary Fig. S1b
Non-cropped version of Supplementary Figure S1b.

## Sheet: Supplementary Fig. S3a
Supplementary Fig. S3a
	Before Abx-treatment		After Abx treatment
Sample	16S rDNA content (ng/10 ng template DNA)	Std. Dev.	16S rDNA content (ng/10 ng template DNA)	Std. Dev.	Pairwise t test
WT Ms. 1	6.61867e-09	4.1685e-11	6.33986e-11	1.2164e-11	p value	<0,0001
WT Ms. 2	8.30253e-09	4.29441e-10	4.79067e-11	1.4205e-11	p value summary	****
WT Ms. 3	6.55462e-09	8.27489e-10	1.16484e-10	3.58346e-11	Significantly different	yes
WT Ms. 4	6.61644e-09	2.22681e-10	2.26291e-10	9.5572e-12	(p<0.05)?
Tgm3-/- Ms. 1	6.41422e-09	1.27057e-09	4.4291e-11	3.89516e-11	one- or two-tailed	two-tailed
Tgm3-/- Ms. 2	7.6881e-09	1.33228e-09	1.08767e-10	3.6015e-11	p value?
Tgm3-/- Ms. 3	5.09102e-09	1.32905e-09	8.5291e-11	1.10733e-11
Tgm3-/- Ms. 4	5.276e-09	1.29725e-09	1.5891e-09	2.17257e-10
